# Supplementary material for: Poly[[μ2-1,4-bis­(imidazol-1-ylmeth­yl)benzene]bis­(μ4-cyclo­hexane-1,4-dicarboxyl­ato)dicobalt(II)]
Source: Acta Crystallogr Sect E Struct Rep Online. 2009 Sep 5;65(Pt 10):m1165. doi: 10.1107/S160053680903428X (PMC2970306; doi:10.1107/S160053680903428X)
Supplement: Supplementary file 2 [file e-65-m1165-Isup2.hkl]

#
# h,k,l, Fc-squared, Fo-squared, sigma(Fo-squared) and status flag
#
data_I
_shelx_title ' li in P -1'
_shelx_refln_list_code          4
_shelx_F_calc_maximum       90.89
_exptl_crystal_F_000       360.00
_reflns_d_resolution_high  0.8410
 
loop_
 _symmetry_equiv_pos_as_xyz
 'x, y, z'
 '-x, -y, -z'
 
_cell_length_a     8.5415
_cell_length_b     8.8051
_cell_length_c    10.8007
_cell_angle_alpha  93.824
_cell_angle_beta  100.940
_cell_angle_gamma 105.413
 
_shelx_F_squared_multiplier     1.000
 
loop_
 _refln_index_h
 _refln_index_k
 _refln_index_l
 _refln_F_squared_calc
 _refln_F_squared_meas
 _refln_F_squared_sigma
 _refln_observed_status
   2   0   0     2757.83     3434.21     23.81 o
   3   0   0     1458.93     1491.71     24.90 o
   4   0   0     1754.53     2113.92     28.04 o
   5   0   0      209.14      258.72      7.44 o
   6   0   0       49.83       63.41      6.16 o
   7   0   0       24.60       33.83      8.06 o
   8   0   0       10.56       15.28     12.21 o
   9   0   0        6.46       -1.59     14.24 o
  -9   1   0        0.38        2.65     14.05 o
  -8   1   0        1.17       -2.51     11.56 o
  -7   1   0       46.25       54.55      8.31 o
  -6   1   0        0.19        6.25      4.98 o
  -5   1   0        7.54       16.91      5.02 o
  -4   1   0      355.56      534.95     10.24 o
  -3   1   0        4.24        6.52      4.73 o
  -2   1   0      224.02      359.41      5.30 o
   2   1   0     2568.81     2989.77     24.90 o
   3   1   0     7034.62     7249.05     44.49 o
   4   1   0     1956.49     1944.84     45.94 o
   5   1   0      998.08     1013.70     12.90 o
   6   1   0      372.99      388.86      9.93 o
   7   1   0       43.20       42.29      8.20 o
   8   1   0       14.50       19.65     11.89 o
   9   1   0        0.23       11.18     13.19 o
  -9   2   0       13.58       10.39     12.02 o
  -8   2   0        0.87       -2.09     12.25 o
  -7   2   0       38.45       50.05     11.27 o
  -6   2   0       12.91        0.82      4.85 o
  -5   2   0      109.14      121.83      6.37 o
  -4   2   0       88.54      127.31      5.50 o
  -3   2   0      253.07      405.23      6.78 o
  -2   2   0       50.34       72.84      4.11 o
  -1   2   0     6597.11     5821.00     80.23 o
   1   2   0     1671.81     1918.32     17.25 o
   2   2   0      298.18      355.21      7.54 o
   3   2   0     4756.63     5003.82     59.36 o
   4   2   0     1682.49     1614.44     15.19 o
   5   2   0      552.79      559.19     13.52 o
   6   2   0      802.65      795.53     24.44 o
   7   2   0      302.09      279.43     18.35 o
   8   2   0       52.05       62.44     15.66 o
  -9   3   0      114.18      118.47     15.95 o
  -8   3   0       57.03       34.97     13.13 o
  -7   3   0       69.18       55.29     12.73 o
  -6   3   0        3.21       12.44      4.56 o
  -5   3   0      133.51       99.01      4.91 o
  -4   3   0      291.78      314.50      7.41 o
  -3   3   0      239.60      127.50      4.18 o
  -2   3   0      582.52      610.39      8.02 o
  -1   3   0      216.93      176.39      3.79 o
   0   3   0      145.95      143.02      4.32 o
   1   3   0      483.46      573.42      8.29 o
   2   3   0     1659.43     1667.51     20.97 o
   3   3   0        4.23       11.35      5.29 o
   4   3   0      190.23      166.26      6.92 o
   5   3   0      256.91      265.40     11.15 o
   6   3   0      117.22      142.28     13.88 o
   7   3   0      287.19      286.98     19.57 o
   8   3   0      128.35      121.27     16.91 o
  -9   4   0      110.96      108.45     16.58 o
  -8   4   0       29.43       24.25     11.54 o
  -7   4   0      408.47      463.77     14.36 o
  -6   4   0      142.08      169.57      5.88 o
  -5   4   0        0.16       14.80      4.22 o
  -4   4   0        7.50        4.26      3.28 o
  -3   4   0      175.01      139.65      4.43 o
  -2   4   0     2604.91     2924.66     23.52 o
  -1   4   0      403.78      392.19     11.58 o
   0   4   0        5.31        3.51      3.14 o
   1   4   0      416.34      423.66     11.47 o
   2   4   0     1898.23     1850.61     56.15 o
   3   4   0      464.71      464.75     11.18 o
   4   4   0       36.34       28.53      7.08 o
   5   4   0       15.70       23.64      6.90 o
   6   4   0       65.85       52.93     13.21 o
   7   4   0       35.62       47.58     13.80 o
  -9   5   0       62.56       67.50     14.95 o
  -8   5   0      100.18       93.85     14.93 o
  -7   5   0       95.89      138.74      7.94 o
  -6   5   0      109.24      170.28      7.82 o
  -5   5   0      102.31      160.34      5.16 o
  -4   5   0      427.27      466.50      9.79 o
  -3   5   0       33.41       33.59      3.76 o
  -2   5   0       37.15       25.00      2.87 o
  -1   5   0       38.64       45.30      2.66 o
   0   5   0      585.95      526.60     15.99 o
   1   5   0     1520.83     1510.98     36.99 o
   2   5   0      381.51      366.44     16.45 o
   3   5   0      495.71      471.57      9.62 o
   4   5   0      190.79      204.33      8.29 o
   5   5   0      169.61      213.54     16.74 o
   6   5   0      134.75      126.26     16.87 o
   7   5   0       50.77       61.34     10.25 o
  -9   6   0       28.38       46.18     11.50 o
  -8   6   0      231.80      260.67      9.99 o
  -7   6   0      131.35      175.95      8.34 o
  -6   6   0       97.89      122.43      9.83 o
  -5   6   0       49.22       46.05      5.14 o
  -4   6   0      181.66      162.66      5.42 o
  -3   6   0       14.36        9.48      7.00 o
  -2   6   0      178.78      212.53      4.63 o
  -1   6   0       74.14       88.62      5.61 o
   0   6   0        7.49       18.92      5.98 o
   1   6   0      553.79      583.42     31.29 o
   2   6   0      267.94      268.04      8.28 o
   3   6   0      284.85      285.39      9.76 o
   4   6   0      167.22      172.11      8.03 o
   5   6   0      303.15      259.21     26.26 o
   6   6   0      255.51      272.05     15.95 o
  -8   7   0      162.65      177.44      9.16 o
  -7   7   0      149.52      157.40     11.49 o
  -6   7   0      120.27      103.09     10.34 o
  -5   7   0      377.30      291.72     12.66 o
  -4   7   0       14.87       10.87      7.84 o
  -3   7   0       28.46       28.11      4.90 o
  -2   7   0       18.31       21.83      4.33 o
  -1   7   0       16.24       14.61      4.38 o
   0   7   0       11.53       11.75      6.92 o
   1   7   0       55.23       46.04      5.24 o
   2   7   0       60.32       50.79      6.91 o
   3   7   0       19.50       19.88      5.74 o
   4   7   0      191.09      194.37     25.25 o
   5   7   0      137.91      129.03     11.01 o
  -8   8   0      186.27      184.59     13.59 o
  -7   8   0      265.77      262.08     15.50 o
  -6   8   0       76.68       63.56     10.14 o
  -5   8   0      188.97      150.16     18.30 o
  -4   8   0      103.54      105.25      4.88 o
  -3   8   0      104.30      104.09      3.48 o
  -2   8   0       42.07       49.32      5.02 o
  -1   8   0        8.68        6.74      4.71 o
   0   8   0       23.67       29.49      5.98 o
   1   8   0       18.83       23.58      6.80 o
   2   8   0        4.89        6.29      6.77 o
   3   8   0        0.40        1.17      7.52 o
  -7   9   0       72.64       65.93     11.52 o
  -6   9   0      335.22      328.72     14.57 o
  -5   9   0       62.21       75.28     10.08 o
  -4   9   0      148.01      161.15     11.10 o
  -3   9   0      111.59      110.93      7.45 o
  -2   9   0      142.38      113.67      8.43 o
  -1   9   0        9.41        3.52      6.09 o
   0   9   0       44.68       39.81      7.20 o
   1   9   0        0.68        3.89      5.56 o
   2   9   0        3.09       17.39     16.77 o
  -5  10   0       65.54       51.00     10.76 o
  -4  10   0      186.67      184.42      9.46 o
  -3  10   0      135.00      128.87      8.36 o
  -2  10   0       48.75       54.02      7.80 o
  -1  10   0       57.77       49.92      9.00 o
   0  10   0       36.43       34.28     13.02 o
   0 -10   1      229.51      247.07     18.00 o
   1 -10   1      195.06      224.08     16.97 o
   2 -10   1      103.93      125.05      8.56 o
   3 -10   1      111.72      130.45      9.13 o
   4 -10   1      199.27      208.56      9.74 o
   5 -10   1       77.72       90.74     12.04 o
  -2  -9   1       28.27       27.86      8.69 o
  -1  -9   1      103.15      104.50     10.51 o
   0  -9   1      166.18      184.06      9.37 o
   1  -9   1       79.36      107.32      7.60 o
   2  -9   1      408.22      418.06     12.04 o
   3  -9   1      271.35      259.55      9.37 o
   4  -9   1      372.51      316.56     13.74 o
   5  -9   1      114.27       98.47     11.25 o
   6  -9   1      257.30      257.08     14.59 o
   7  -9   1      108.47      122.03     12.73 o
  -4  -8   1       36.73       33.19      8.62 o
  -3  -8   1      168.02      167.19     10.16 o
  -2  -8   1       58.49       57.05      6.96 o
  -1  -8   1      107.59      118.89      6.38 o
   0  -8   1       32.39       34.77      5.00 o
   1  -8   1       28.66       36.99      4.84 o
   2  -8   1       92.39       75.42      5.40 o
   3  -8   1      338.14      299.81      8.57 o
   4  -8   1      282.20      237.31     11.28 o
   5  -8   1      410.96      400.06     15.13 o
   6  -8   1       36.90       36.38     10.21 o
   7  -8   1      268.81      275.13     10.00 o
   8  -8   1      164.61      149.74     13.96 o
  -5  -7   1        4.01        0.74      8.99 o
  -4  -7   1        5.50        4.94      7.60 o
  -3  -7   1       10.25       11.27      5.23 o
  -2  -7   1      114.43      101.04     12.84 o
  -1  -7   1      133.02      141.79      4.96 o
   0  -7   1       45.72       46.39      5.42 o
   1  -7   1      215.08      188.53      6.24 o
   2  -7   1      107.79       86.50      5.20 o
   3  -7   1      107.29       96.29      6.10 o
   4  -7   1        1.62        9.06      8.68 o
   5  -7   1      206.23      201.83     11.05 o
   6  -7   1      160.29      165.84     11.64 o
   7  -7   1      136.58      113.86      8.07 o
   8  -7   1      123.89       97.42      8.43 o
  -6  -6   1      104.22       91.62     16.16 o
  -5  -6   1       52.55       47.40      8.98 o
  -4  -6   1       19.62       19.15      5.76 o
  -3  -6   1        2.11        6.48      4.66 o
  -2  -6   1        7.48        8.19      4.16 o
  -1  -6   1       22.62       24.44      3.89 o
   0  -6   1      219.00      187.68      6.73 o
   1  -6   1      366.99      329.73      6.77 o
   2  -6   1      444.61      417.31      9.76 o
   3  -6   1      287.03      250.61      7.85 o
   4  -6   1      357.88      378.37      8.62 o
   5  -6   1       13.11       28.56      8.45 o
   6  -6   1      161.01      134.76     10.64 o
   7  -6   1       87.80       61.80      7.24 o
   8  -6   1       69.99       56.44      7.56 o
   9  -6   1        2.51        5.52     11.27 o
  -7  -5   1       88.90       89.66     18.81 o
  -6  -5   1      141.49      136.11     18.15 o
  -5  -5   1      142.15      160.06      9.76 o
  -4  -5   1       23.37       17.22      6.45 o
  -3  -5   1      176.63      185.74      8.17 o
  -2  -5   1       30.96       31.66      4.27 o
  -1  -5   1       12.62       17.07      3.49 o
   0  -5   1      126.96      118.78      4.02 o
   1  -5   1      138.57      114.33      6.20 o
   2  -5   1      388.72      391.61      5.99 o
   3  -5   1      403.44      367.06      6.51 o
   4  -5   1     1337.29     1367.01     25.39 o
   5  -5   1      785.96      728.40     19.37 o
   6  -5   1      505.45      435.03     10.17 o
   7  -5   1      126.42      105.65      7.64 o
   8  -5   1        3.43        2.28     10.16 o
   9  -5   1       82.20       84.56     13.42 o
  -7  -4   1      235.53      228.05     20.34 o
  -6  -4   1      182.19      203.61     17.98 o
  -5  -4   1       15.89       19.39      6.79 o
  -4  -4   1        1.48       -4.83      5.90 o
  -3  -4   1       25.67       25.57      6.64 o
  -2  -4   1      903.84      925.10     15.20 o
  -1  -4   1      282.67      272.60      6.18 o
   0  -4   1        8.14       20.11      2.28 o
   1  -4   1       86.25       81.52      5.47 o
   2  -4   1       31.24       75.01      3.57 o
   3  -4   1     1102.73     1078.99     12.18 o
   4  -4   1      269.05      270.89      6.00 o
   5  -4   1     1202.51     1048.75     20.31 o
   6  -4   1      845.22      903.09     11.88 o
   7  -4   1      829.54      868.33     33.87 o
   8  -4   1      104.44      143.32     15.20 o
   9  -4   1      217.91      240.24     17.71 o
  -8  -3   1      386.98      380.28     23.87 o
  -7  -3   1      725.19      643.20     21.76 o
  -6  -3   1      365.22      425.43     20.99 o
  -5  -3   1       59.90       69.76      8.17 o
  -4  -3   1      285.70      278.26      7.91 o
  -3  -3   1      204.23      209.63      9.55 o
  -2  -3   1       12.64       37.86      5.81 o
  -1  -3   1       58.54       82.71      3.58 o
   0  -3   1       17.32        0.87      1.82 o
   1  -3   1      166.19      224.40      6.30 o
   2  -3   1      330.74      505.40      7.09 o
   3  -3   1      834.91      733.82      7.72 o
   4  -3   1      298.58      376.01     10.41 o
   5  -3   1      328.49      353.21      7.18 o
   6  -3   1      297.34      367.24     12.47 o
   7  -3   1      195.82      254.54     14.72 o
   8  -3   1      665.15      752.24     24.63 o
   9  -3   1      465.57      483.09     21.87 o
  -8  -2   1      227.39      211.12     19.23 o
  -7  -2   1      561.22      537.06     14.40 o
  -6  -2   1      492.26      490.91     12.86 o
  -5  -2   1      345.13      366.77     16.45 o
  -4  -2   1     1784.40     1730.37     27.78 o
  -3  -2   1     4386.86     4728.19     40.72 o
  -2  -2   1      198.91      135.25      7.94 o
  -1  -2   1       18.44       44.78      4.08 o
   1  -2   1      442.86      693.83      7.90 o
   2  -2   1     1094.68     1279.35      9.88 o
   3  -2   1       16.07       12.90      3.57 o
   4  -2   1       20.26       36.84      3.94 o
   5  -2   1       82.07      109.84      5.25 o
   6  -2   1      402.11      485.56     11.44 o
   7  -2   1       10.06       16.71      6.81 o
   8  -2   1      291.12      278.81     17.14 o
   9  -2   1      278.81      256.61     17.77 o
  -9  -1   1       67.38       69.05     16.10 o
  -8  -1   1      334.64      302.26     18.63 o
  -7  -1   1       11.01       16.54      7.30 o
  -6  -1   1      105.41      120.53     10.16 o
  -5  -1   1     1142.57     1187.74     21.83 o
  -4  -1   1     1731.90     1592.18     17.28 o
  -3  -1   1     4327.23     4622.85     36.98 o
  -2  -1   1     2073.16     1604.73     19.46 o
   2  -1   1      368.87      488.18     11.71 o
   3  -1   1        0.02        0.57      3.53 o
   4  -1   1       27.70       48.27      4.46 o
   5  -1   1       66.80       90.27      5.44 o
   6  -1   1       59.31       60.23      6.36 o
   7  -1   1      280.20      246.44     10.53 o
   8  -1   1      137.68      112.63     14.07 o
   9  -1   1       43.00       41.81     14.45 o
  -9   0   1       38.37       50.90     13.86 o
  -8   0   1       73.61       77.85     12.71 o
  -7   0   1      166.72      157.07     22.09 o
  -6   0   1        1.99        3.66      4.58 o
  -5   0   1      393.81      378.88      8.38 o
  -4   0   1     3690.03     3467.94     22.79 o
  -3   0   1      398.13      464.81      8.57 o
  -2   0   1        5.30       56.76      5.23 o
   2   0   1     1396.94     1287.56     14.03 o
   3   0   1      390.41      347.77      7.43 o
   4   0   1       71.11       77.62      6.08 o
   5   0   1      334.23      349.35      8.31 o
   6   0   1       16.56       10.91      5.49 o
   7   0   1      141.32      121.29     12.79 o
   8   0   1       55.79       29.37     11.79 o
   9   0   1       18.11       15.07     14.03 o
  -9   1   1      173.23      160.95     16.43 o
  -8   1   1       11.50       11.87     12.44 o
  -7   1   1      135.38      164.58     13.91 o
  -6   1   1      307.35      284.05      7.95 o
  -5   1   1     1236.67     1317.05     33.60 o
  -4   1   1     1112.07     1013.56     31.82 o
  -3   1   1      132.04       88.33      5.70 o
  -2   1   1     2288.26     2175.89     18.46 o
   2   1   1     3727.44     3661.65     26.13 o
   3   1   1     4661.01     4640.76     24.40 o
   4   1   1      250.59      302.13      8.50 o
   5   1   1       45.58       63.29      6.71 o
   6   1   1        0.45        3.89      5.80 o
   7   1   1       27.64        8.55     11.64 o
   8   1   1       20.50       15.74     12.69 o
   9   1   1        0.61        5.46     13.30 o
 -10   2   1        0.08       -3.55     13.55 o
  -9   2   1       17.88       29.83     15.09 o
  -8   2   1      227.62      247.14     16.26 o
  -7   2   1      188.05      216.93     10.57 o
  -6   2   1      952.36      938.57     24.96 o
  -5   2   1     2162.43     2452.22     36.84 o
  -4   2   1      834.87      941.53     12.93 o
  -3   2   1      152.77      252.38      6.06 o
  -2   2   1      305.39      298.17      5.40 o
   0   2   1     2060.73     2194.65     23.60 o
   1   2   1     1785.56     1640.66     18.77 o
   2   2   1     1227.82     1296.99     18.81 o
   3   2   1      682.62      736.56     11.81 o
   4   2   1      224.42      292.25      8.71 o
   5   2   1      382.72      402.57      9.59 o
   6   2   1       57.57       75.74     13.00 o
   7   2   1      116.61      103.44     13.57 o
   8   2   1        0.43       -0.46     12.04 o
 -10   3   1        0.19       -1.48     13.02 o
  -9   3   1       15.85        9.32     11.56 o
  -8   3   1       52.09       45.18     14.15 o
  -7   3   1      122.71      123.55      9.56 o
  -6   3   1      995.91     1009.81     16.48 o
  -5   3   1     1492.78     1914.42     30.30 o
  -4   3   1      620.89      785.92     12.72 o
  -3   3   1     1134.48     1376.98     23.31 o
  -2   3   1     5241.82     5493.18     54.50 o
  -1   3   1     1071.51     1034.78     12.79 o
   0   3   1      980.71     1043.40     11.47 o
   1   3   1      617.31      600.04      9.30 o
   2   3   1     1082.87     1213.67     12.43 o
   3   3   1       26.83       28.61      5.87 o
   4   3   1       54.70       57.52      9.68 o
   5   3   1        0.50       -5.58      9.60 o
   6   3   1      106.13      139.10     14.32 o
   7   3   1       32.49       46.20     13.30 o
   8   3   1       38.06       50.78     15.57 o
 -10   4   1        5.17       -0.25     13.36 o
  -9   4   1       20.94       22.14     14.13 o
  -8   4   1        6.43       10.43      8.59 o
  -7   4   1       22.68       31.29      8.41 o
  -6   4   1      145.63      197.60      5.97 o
  -5   4   1      272.84      346.52     11.43 o
  -4   4   1       98.59      136.39      3.98 o
  -3   4   1      996.88      986.77     19.07 o
  -2   4   1     8260.98     8723.89     87.43 o
  -1   4   1     2149.20     2059.90     25.28 o
   0   4   1     1210.22     1272.52     20.75 o
   1   4   1       38.95       32.22      4.01 o
   2   4   1      532.05      589.69      8.06 o
   3   4   1      411.55      408.12      8.81 o
   4   4   1       11.85       12.17      5.01 o
   5   4   1       92.73      109.62     13.59 o
   6   4   1       36.22       29.58     13.48 o
   7   4   1        0.49        7.45      8.83 o
  -9   5   1        0.24       -2.76     14.93 o
  -8   5   1        6.01        1.50      9.86 o
  -7   5   1       46.02       62.62      7.66 o
  -6   5   1       27.17       46.47      6.62 o
  -5   5   1        0.34       -0.05      3.58 o
  -4   5   1       46.08       38.78      3.59 o
  -3   5   1     1106.65      929.85     22.03 o
  -2   5   1      562.94      537.82      6.54 o
  -1   5   1     1017.06      993.85     13.79 o
   0   5   1      418.34      426.42     10.23 o
   1   5   1     2676.58     2531.62     29.21 o
   2   5   1      401.82      392.59     12.20 o
   3   5   1      386.27      388.88     11.82 o
   4   5   1      213.52      205.17     10.61 o
   5   5   1      211.89      220.38     11.39 o
   6   5   1       78.31       62.04     10.25 o
  -9   6   1       28.56       29.32     10.49 o
  -8   6   1       56.38       53.91      8.17 o
  -7   6   1       39.62       39.06      9.03 o
  -6   6   1        0.00        1.12      4.28 o
  -5   6   1       11.01       38.13      4.22 o
  -4   6   1       26.24        3.92      6.61 o
  -3   6   1      596.22      531.29     10.03 o
  -2   6   1       90.12       91.52      3.53 o
  -1   6   1        2.95        1.97      3.61 o
   0   6   1       66.20       68.40      8.47 o
   1   6   1      701.05      653.26     12.01 o
   2   6   1      915.15      897.51     16.46 o
   3   6   1      271.53      271.99     10.55 o
   4   6   1      307.11      330.50     14.41 o
   5   6   1      197.02      185.51     11.95 o
  -9   7   1       89.04      114.39     21.07 o
  -8   7   1       50.31       47.06      6.46 o
  -7   7   1       54.87       73.42     10.24 o
  -6   7   1       38.33       53.56      4.81 o
  -5   7   1       67.77      100.61     11.97 o
  -4   7   1       30.91       27.94      7.78 o
  -3   7   1        1.96       -0.28      3.70 o
  -2   7   1        0.43        1.70      2.87 o
  -1   7   1        4.11        2.85      4.27 o
   0   7   1      410.22      381.39     14.63 o
   1   7   1       16.90       17.93      5.63 o
   2   7   1       56.17       47.89      6.34 o
   3   7   1       52.30       51.12      8.55 o
   4   7   1      167.51      178.91     11.19 o
  -8   8   1       95.53      116.31     11.66 o
  -7   8   1       45.66       85.66     10.70 o
  -6   8   1       67.44       74.76     10.16 o
  -5   8   1        8.93        6.15      8.26 o
  -4   8   1        0.07        2.32      4.08 o
  -3   8   1        7.54        1.30      3.38 o
  -2   8   1        7.10        7.46      4.19 o
  -1   8   1        0.24        1.63      4.67 o
   0   8   1      116.50      115.77     10.64 o
   1   8   1      117.14      110.42     13.65 o
   2   8   1       36.12       36.38      8.18 o
   3   8   1       23.45       30.01      8.14 o
  -7   9   1       25.62       27.30     13.43 o
  -6   9   1      106.16      110.33     11.32 o
  -5   9   1        3.02       -0.03      9.02 o
  -4   9   1       14.00       11.72      6.35 o
  -3   9   1        2.85       -0.49      5.90 o
  -2   9   1        0.06        0.95      6.69 o
  -1   9   1       83.36       84.90      8.51 o
   0   9   1        2.38       -1.31      6.83 o
   1   9   1       29.63       34.53      8.01 o
   2   9   1        7.50        4.52     13.73 o
  -5  10   1       19.72       12.83      9.58 o
  -4  10   1       11.78        8.90      7.00 o
  -3  10   1       13.77       22.91      6.95 o
  -2  10   1        0.13       -0.41      7.54 o
  -1  10   1        3.34       14.78      7.59 o
   0 -10   2      121.47      127.61     10.83 o
   1 -10   2       97.62      100.76     14.65 o
   2 -10   2       83.17       89.85     15.68 o
   3 -10   2       15.18       19.47     10.64 o
   4 -10   2       76.98       81.20      7.67 o
   5 -10   2        0.08       10.40     13.32 o
  -2  -9   2        0.74        5.29      7.40 o
  -1  -9   2      111.93      105.14      9.55 o
   0  -9   2      108.88      119.36      6.66 o
   1  -9   2        7.00       13.33      9.23 o
   2  -9   2      194.67      201.86      8.62 o
   3  -9   2      166.45      209.53      8.33 o
   4  -9   2       51.64       74.17     10.46 o
   5  -9   2        4.98       16.70      8.89 o
   6  -9   2       23.72       37.24     11.20 o
  -4  -8   2      102.13       95.40      9.19 o
  -3  -8   2      128.46      129.37      7.16 o
  -2  -8   2      220.67      225.57      7.56 o
  -1  -8   2      289.09      285.78     12.80 o
   0  -8   2      160.04      173.62      6.35 o
   1  -8   2       74.60       85.09      5.21 o
   2  -8   2       18.93       43.18      4.97 o
   3  -8   2      133.88      148.24      7.66 o
   4  -8   2       23.53       29.57      9.10 o
   5  -8   2      219.38      205.34     25.57 o
   6  -8   2        0.12       -0.19      6.40 o
   7  -8   2       51.29       77.70      8.07 o
  -5  -7   2       35.54       42.20      9.23 o
  -4  -7   2       55.61       58.73      8.32 o
  -3  -7   2      103.19       98.36      8.08 o
  -2  -7   2      748.74      701.74     10.72 o
  -1  -7   2      817.91      803.85     11.07 o
   0  -7   2      449.41      506.65     14.10 o
   1  -7   2      509.25      601.71     11.82 o
   2  -7   2      450.05      490.97     11.93 o
   3  -7   2      179.76      209.30      7.97 o
   4  -7   2        0.97        2.33      7.04 o
   5  -7   2       11.82       12.53      5.55 o
   6  -7   2      140.55      122.68      7.86 o
   7  -7   2       23.87       30.35      7.13 o
   8  -7   2        4.03        5.08      7.79 o
  -6  -6   2       13.35       20.03     15.91 o
  -5  -6   2       41.09       30.96     16.01 o
  -4  -6   2      223.65      213.81      9.39 o
  -3  -6   2      191.87      205.25      8.12 o
  -2  -6   2      550.96      553.89     18.00 o
  -1  -6   2      746.72      751.78      9.90 o
   0  -6   2      536.92      567.09     10.74 o
   1  -6   2      965.83     1065.56     12.40 o
   2  -6   2     1310.56     1216.91     20.26 o
   3  -6   2      635.55      586.27      6.94 o
   4  -6   2      782.22      712.81     12.74 o
   5  -6   2        1.12        0.96      5.51 o
   6  -6   2       78.66       75.67      6.90 o
   7  -6   2        4.03        3.46      6.50 o
   8  -6   2        2.99        3.02      8.17 o
   9  -6   2       10.24       13.32     12.38 o
  -7  -5   2        5.19        1.88     16.39 o
  -6  -5   2       17.98       31.48     14.80 o
  -5  -5   2      153.76      139.49      9.70 o
  -4  -5   2        8.94        4.72      5.98 o
  -3  -5   2      342.70      349.20     14.47 o
  -2  -5   2      364.35      370.12      9.57 o
  -1  -5   2      125.89      157.98      8.45 o
   0  -5   2      344.40      317.56      5.75 o
   1  -5   2      998.30     1010.14     22.55 o
   2  -5   2     1267.54      984.93     12.64 o
   3  -5   2      450.23      416.83      7.59 o
   4  -5   2      638.66      547.79      9.21 o
   5  -5   2     1191.29     1260.41     15.81 o
   6  -5   2      365.87      351.06      9.90 o
   7  -5   2      120.68       83.95      8.34 o
   8  -5   2       25.30       32.48      9.25 o
   9  -5   2       19.61       12.92     13.13 o
  -7  -4   2       56.97       58.05     16.01 o
  -6  -4   2        8.21        0.40      7.03 o
  -5  -4   2        9.10        4.94      6.30 o
  -4  -4   2       49.45       50.62      6.24 o
  -3  -4   2      120.38      145.96      8.17 o
  -2  -4   2       82.45       61.08      5.23 o
  -1  -4   2       56.38       80.02      6.25 o
   0  -4   2      510.17      351.69      6.69 o
   1  -4   2      580.96      571.92      7.95 o
   2  -4   2      600.44      421.50      4.19 o
   3  -4   2     1235.35     1256.92     11.07 o
   4  -4   2      106.18       68.42      5.73 o
   5  -4   2     1053.07     1090.67     20.22 o
   6  -4   2      690.06      604.45     11.38 o
   7  -4   2      496.68      405.16     13.93 o
   8  -4   2       95.40       53.06     12.44 o
   9  -4   2      104.18       94.20     14.30 o
  -8  -3   2      263.12      266.28     19.88 o
  -7  -3   2      451.97      444.95     24.63 o
  -6  -3   2      225.10      255.25     15.64 o
  -5  -3   2      208.46      184.38     13.40 o
  -4  -3   2      117.22      118.80     11.73 o
  -3  -3   2       60.69       89.29      5.38 o
  -2  -3   2       25.37        9.30      4.29 o
  -1  -3   2      563.54      626.66      5.41 o
   0  -3   2      774.88      579.15     12.92 o
   1  -3   2     1040.38     1146.51     14.09 o
   2  -3   2       57.01       31.80      4.58 o
   3  -3   2      600.67      638.96     11.01 o
   4  -3   2     1448.95     1493.49     14.04 o
   5  -3   2     1119.37      990.18     13.97 o
   6  -3   2      602.42      532.46     13.12 o
   7  -3   2       12.13        0.50      6.93 o
   8  -3   2      533.74      533.61     20.99 o
   9  -3   2      278.29      287.29     18.08 o
  -9  -2   2       24.12       24.90     17.14 o
  -8  -2   2      226.46      232.11     19.69 o
  -7  -2   2      140.70      148.76      9.44 o
  -6  -2   2      593.11      611.48     25.40 o
  -5  -2   2      560.05      488.47      9.20 o
  -4  -2   2      133.43      130.52      6.02 o
  -3  -2   2     1643.06     1677.48     25.27 o
  -2  -2   2       31.14       13.09      7.02 o
  -1  -2   2      290.45      382.33      5.21 o
   0  -2   2      542.09      440.37      5.06 o
   1  -2   2      245.88      315.00      6.18 o
   2  -2   2     2361.97     2693.32     24.91 o
   3  -2   2       46.98       51.59      3.59 o
   4  -2   2     1488.96     1474.17     17.96 o
   5  -2   2      623.65      579.64     12.78 o
   6  -2   2      642.44      637.09     29.86 o
   7  -2   2       92.94      102.64      8.50 o
   8  -2   2      188.63      217.64     15.72 o
   9  -2   2      212.42      247.07     17.14 o
  -9  -1   2      113.14      133.75     16.12 o
  -8  -1   2      370.90      409.97     14.04 o
  -7  -1   2       90.69       79.92     14.20 o
  -6  -1   2       43.37       49.79      7.18 o
  -5  -1   2      180.84      173.08     12.07 o
  -4  -1   2      717.07      890.56     11.51 o
  -3  -1   2      121.17       70.83      4.55 o
  -2  -1   2      499.99      675.79     14.26 o
  -1  -1   2      967.00      873.63     13.11 o
   0  -1   2     1747.44     1808.03     11.14 o
   1  -1   2       20.61       15.15      3.55 o
   2  -1   2      635.65      717.89      9.72 o
   3  -1   2     2174.19     2131.19     11.29 o
   4  -1   2     1096.49     1144.40     14.95 o
   5  -1   2      554.86      563.82      9.39 o
   6  -1   2       10.50        5.28      5.87 o
   7  -1   2      576.69      645.54     24.58 o
   8  -1   2      318.14      359.54     18.38 o
   9  -1   2      100.40      107.16     14.82 o
  -9   0   2      274.58      281.48     20.84 o
  -8   0   2      119.51      103.34      9.80 o
  -7   0   2      402.07      276.48     21.33 o
  -6   0   2        1.71        2.14      5.58 o
  -5   0   2       45.26       24.69      5.85 o
  -4   0   2      352.69      412.42      8.68 o
  -3   0   2       57.10       88.69      5.75 o
  -2   0   2      149.88      176.64      9.26 o
   1   0   2      235.89      194.47      4.70 o
   2   0   2      186.75      198.26      4.13 o
   3   0   2      202.34      145.70      5.18 o
   4   0   2      348.98      375.50      8.31 o
   5   0   2      730.08      746.87     12.54 o
   6   0   2       77.10       94.21      7.50 o
   7   0   2      318.95      329.54     11.45 o
   8   0   2      298.53      289.20     17.77 o
   9   0   2       48.82       31.61     13.34 o
  -9   1   2      797.74      665.73     25.88 o
  -8   1   2      277.03      239.78     17.10 o
  -7   1   2      121.26      108.69      8.59 o
  -6   1   2      392.54      435.32      9.08 o
  -5   1   2      537.67      495.09     10.89 o
  -4   1   2      113.05      100.70      4.79 o
  -3   1   2        2.94        4.29      4.37 o
  -2   1   2      705.73      958.27     14.76 o
  -1   1   2     3380.05     3694.70     21.66 o
   1   1   2     3702.96     3441.21     28.29 o
   2   1   2      661.26      766.92      8.56 o
   3   1   2      136.27      108.08      5.27 o
   4   1   2       90.06      103.60      5.97 o
   5   1   2       31.25       26.16      4.51 o
   6   1   2      641.85      647.42     25.09 o
   7   1   2      384.75      372.67     18.06 o
   8   1   2      230.35      217.74     15.99 o
 -10   2   2       92.71       74.80     15.43 o
  -9   2   2       87.15       92.94     16.72 o
  -8   2   2      702.56      671.61     23.77 o
  -7   2   2      278.79      297.15     11.48 o
  -6   2   2     1055.99     1154.00     19.47 o
  -5   2   2     2037.46     2175.46     21.24 o
  -4   2   2     1403.21     1325.87     25.18 o
  -3   2   2       14.76        6.52      4.21 o
  -2   2   2      902.90      771.44      5.82 o
  -1   2   2       68.87      108.04      7.34 o
   0   2   2     1197.14     1396.01     24.94 o
   1   2   2      634.51      591.73      9.82 o
   2   2   2       30.89       50.67      4.86 o
   3   2   2       28.84       36.94      7.57 o
   4   2   2      112.52      126.41      6.01 o
   5   2   2       54.61       53.33      6.58 o
   6   2   2       94.47       79.62      8.08 o
   7   2   2      118.37       97.50     13.27 o
   8   2   2       24.70        7.23     12.02 o
 -10   3   2      145.88      159.96     19.23 o
  -9   3   2       16.24       10.72     13.88 o
  -8   3   2       21.57       35.60     14.32 o
  -7   3   2      276.12      303.78      9.95 o
  -6   3   2     1535.53     1548.76     44.27 o
  -5   3   2     2665.92     2708.18     24.23 o
  -4   3   2      915.89      862.37      8.54 o
  -3   3   2     3907.77     4358.71     59.10 o
  -2   3   2     5814.29     6128.78     57.93 o
  -1   3   2      116.24      168.92      6.31 o
   0   3   2      116.06      107.65      4.74 o
   1   3   2      378.48      424.05      9.30 o
   2   3   2     1635.97     1642.17     30.19 o
   3   3   2      109.87      106.52      5.84 o
   4   3   2        6.45        1.76      5.06 o
   5   3   2       87.52       75.69     10.80 o
   6   3   2      168.08      159.43     10.15 o
   7   3   2       74.55       69.19     10.10 o
 -10   4   2        1.84        6.84     14.68 o
  -9   4   2      150.66      157.31     18.56 o
  -8   4   2       16.97       19.30      8.97 o
  -7   4   2      236.94      233.57     11.10 o
  -6   4   2      617.74      553.69     22.42 o
  -5   4   2      723.39      714.93     26.95 o
  -4   4   2      717.27      681.32      8.53 o
  -3   4   2     1290.19     1453.55     16.38 o
  -2   4   2     3985.01     4276.06     60.06 o
  -1   4   2     1919.42     2212.71     39.30 o
   0   4   2     1409.81     1393.46     15.47 o
   1   4   2     3071.51     3166.12     51.71 o
   2   4   2      999.48      994.61     26.89 o
   3   4   2       58.78       77.97      7.54 o
   4   4   2      122.91      139.12      9.08 o
   5   4   2        5.01        9.35      7.91 o
   6   4   2        1.49        1.45      8.38 o
   7   4   2        3.19        1.89      8.99 o
  -9   5   2        6.12       10.24     10.02 o
  -8   5   2       29.26       36.85      8.88 o
  -7   5   2      350.06      315.71     12.95 o
  -6   5   2      532.27      531.56     11.47 o
  -5   5   2       28.06       50.28      5.11 o
  -4   5   2      265.96      292.50     14.02 o
  -3   5   2     1492.00     1750.90     18.23 o
  -2   5   2      193.69      182.21      8.42 o
  -1   5   2      277.93      303.13     22.79 o
   0   5   2     1376.29     1427.00     15.90 o
   1   5   2     2625.63     2753.67     40.27 o
   2   5   2      166.02      165.24      6.18 o
   3   5   2      181.90      183.12      7.81 o
   4   5   2        3.40        6.56      6.85 o
   5   5   2       28.51       30.97      8.24 o
   6   5   2        8.37        8.60      8.36 o
  -9   6   2        1.52        5.29      7.63 o
  -8   6   2       49.92       52.64     17.20 o
  -7   6   2       77.64      106.91      5.96 o
  -6   6   2      201.54      243.49      6.41 o
  -5   6   2       37.58       75.78      3.58 o
  -4   6   2      111.19      151.84     12.83 o
  -3   6   2      784.51      898.70     12.15 o
  -2   6   2      188.83      187.79      4.83 o
  -1   6   2      290.68      291.14      8.50 o
   0   6   2      357.62      380.51     14.88 o
   1   6   2       78.10       80.32      7.00 o
   2   6   2      131.16      139.75      6.24 o
   3   6   2       53.61       62.14      8.02 o
   4   6   2       91.11      109.87      9.85 o
   5   6   2       54.05       52.18      9.50 o
  -9   7   2        1.17        2.80     15.99 o
  -8   7   2       58.86       61.25     14.65 o
  -7   7   2      151.00      175.03     10.49 o
  -6   7   2        1.57        7.78      7.57 o
  -5   7   2       63.82       87.35      7.95 o
  -4   7   2      476.44      494.51     12.86 o
  -3   7   2      111.94       93.97      4.95 o
  -2   7   2      148.34      138.40      6.59 o
  -1   7   2      171.84      161.62      7.20 o
   0   7   2      776.51      790.51     21.66 o
   1   7   2        6.79        6.28      6.13 o
   2   7   2       26.77       32.23      6.23 o
   3   7   2        5.83        9.50      7.98 o
   4   7   2       59.00       76.83      9.59 o
  -8   8   2        0.78       -2.43      9.54 o
  -7   8   2       18.81       23.71      9.56 o
  -6   8   2        1.84        4.42      8.08 o
  -5   8   2       79.28       46.15      8.24 o
  -4   8   2      237.91      206.42      7.24 o
  -3   8   2      139.20      113.00      5.33 o
  -2   8   2      123.08      117.07      4.20 o
  -1   8   2      142.95      146.91      7.33 o
   0   8   2       43.22       47.81     10.31 o
   1   8   2      236.02      218.04     14.74 o
   2   8   2       61.99       71.32      7.27 o
   3   8   2      111.85      115.13     10.48 o
  -7   9   2        8.80       13.46      9.16 o
  -6   9   2        2.33       -3.91      9.13 o
  -5   9   2       46.53       35.34      8.94 o
  -4   9   2       48.49       28.12      6.60 o
  -3   9   2       22.87       14.34      6.53 o
  -2   9   2       61.27       55.80      9.23 o
  -1   9   2      279.03      286.85     12.13 o
   0   9   2       31.39       39.22     10.29 o
   1   9   2       39.22       33.57      8.25 o
  -4  10   2        0.38        2.20      7.26 o
  -3  10   2        6.04       13.13      6.78 o
  -2  10   2       27.49       25.29      8.98 o
   0 -10   3        5.03        7.05      9.55 o
   1 -10   3        2.74        3.76     12.44 o
   2 -10   3        5.35        2.55     12.31 o
   3 -10   3        3.51        4.46      9.63 o
   4 -10   3        0.28       12.70      9.60 o
  -2  -9   3        2.39        2.13     15.82 o
  -1  -9   3        6.07        8.34      9.11 o
   0  -9   3       22.97       24.85      9.03 o
   1  -9   3       97.40      110.04     13.59 o
   2  -9   3        0.82        4.80     10.94 o
   3  -9   3       10.25       -1.26      5.19 o
   4  -9   3        5.59        8.20     10.19 o
   5  -9   3        8.27       18.11      9.90 o
   6  -9   3       31.78       18.25     11.23 o
  -4  -8   3      175.06      170.35     18.50 o
  -3  -8   3      158.18      142.65     16.95 o
  -2  -8   3      267.37      261.94      8.50 o
  -1  -8   3       47.22       50.30      7.52 o
   0  -8   3        0.39        3.66      9.53 o
   1  -8   3        0.23        0.94      3.37 o
   2  -8   3       40.70       44.48      4.62 o
   3  -8   3       12.25       27.04      6.41 o
   4  -8   3       80.78       68.60     10.53 o
   5  -8   3       10.11        0.18      6.51 o
   6  -8   3       92.56       65.81      7.70 o
   7  -8   3        9.48        0.39      7.17 o
  -5  -7   3      150.79      155.09     19.71 o
  -4  -7   3      169.24      155.98      8.21 o
  -3  -7   3       50.84       51.52      5.15 o
  -2  -7   3      636.07      637.58     20.99 o
  -1  -7   3      571.36      539.00     14.68 o
   0  -7   3      106.75      110.12      3.85 o
   1  -7   3      404.59      361.38      6.78 o
   2  -7   3      268.46      291.94     14.73 o
   3  -7   3        1.16        2.73      5.31 o
   4  -7   3       92.38       50.97      2.65 o
   5  -7   3      242.71      209.16      7.95 o
   6  -7   3       23.42       19.03      6.63 o
   7  -7   3       36.60       31.22      8.51 o
   8  -7   3       25.15       17.34      8.41 o
  -6  -6   3       58.55       72.87     17.66 o
  -5  -6   3       87.22      109.23     18.04 o
  -4  -6   3       27.40       35.88      7.00 o
  -3  -6   3      462.66      452.66     10.59 o
  -2  -6   3      486.96      505.05     11.00 o
  -1  -6   3      444.42      383.38      7.40 o
   0  -6   3     1184.57     1245.21     23.35 o
   1  -6   3     1187.26     1239.29     17.61 o
   2  -6   3     1200.49     1330.30     14.50 o
   3  -6   3      265.25      274.86      6.08 o
   4  -6   3      406.03      461.14      9.35 o
   5  -6   3        0.06        2.70      6.18 o
   6  -6   3        0.44        3.63      7.38 o
   7  -6   3       21.42       25.33      8.38 o
   8  -6   3       89.20       73.92     10.14 o
  -7  -5   3      164.40      189.67     19.75 o
  -6  -5   3      199.89      183.36     19.50 o
  -5  -5   3       70.30       73.37      7.97 o
  -4  -5   3       42.73       47.68      6.15 o
  -3  -5   3      818.50      774.19     20.35 o
  -2  -5   3      545.82      533.03     11.25 o
  -1  -5   3      485.34      430.74     11.08 o
   0  -5   3     1137.87     1235.52     21.97 o
   1  -5   3     1808.35     1862.83     14.76 o
   2  -5   3     1398.16     1727.06     13.47 o
   3  -5   3      586.91      600.50      9.34 o
   4  -5   3      220.50      181.14      5.92 o
   5  -5   3     1055.12      983.66     19.70 o
   6  -5   3      329.26      304.59      9.40 o
   7  -5   3       39.49       37.75      7.82 o
   8  -5   3       41.35       34.90      9.64 o
   9  -5   3        3.09        2.42     13.86 o
  -8  -4   3        3.02       -3.97     16.68 o
  -7  -4   3       65.26       79.52     17.27 o
  -6  -4   3      141.93      135.32      6.87 o
  -5  -4   3      454.59      454.57     14.48 o
  -4  -4   3     1116.90     1165.01     15.99 o
  -3  -4   3      704.07      674.55     12.38 o
  -2  -4   3      781.61      857.51      7.24 o
  -1  -4   3      710.86      623.50     10.95 o
   0  -4   3      677.42      794.21     10.98 o
   1  -4   3      838.23      848.97      9.71 o
   2  -4   3      143.40      122.11      3.43 o
   3  -4   3     1160.57     1069.96     16.09 o
   4  -4   3      146.89      113.24      6.35 o
   5  -4   3      492.72      474.84      9.65 o
   6  -4   3      162.64      162.51      7.62 o
   7  -4   3       51.35       59.79      8.77 o
   8  -4   3       49.84       31.55     13.09 o
   9  -4   3       56.20       34.66     13.82 o
  -8  -3   3        0.87        3.55     12.90 o
  -7  -3   3        0.07       -3.87     15.16 o
  -6  -3   3       73.37       87.59     11.26 o
  -5  -3   3       53.95       54.32      8.45 o
  -4  -3   3     1145.98     1176.82     46.25 o
  -3  -3   3      776.90      745.15     19.78 o
  -2  -3   3     1277.64     1376.54      9.15 o
  -1  -3   3      887.17      825.30      9.85 o
   0  -3   3     1139.43     1204.54     15.92 o
   1  -3   3      530.50      455.27      7.11 o
   2  -3   3       23.45        1.85      3.01 o
   3  -3   3      126.34      206.90      4.85 o
   4  -3   3      830.17      682.15     17.72 o
   5  -3   3      174.26      189.79      6.46 o
   6  -3   3       60.37       45.88      5.36 o
   7  -3   3       75.59       75.93      7.96 o
   8  -3   3       86.81       55.73     11.92 o
   9  -3   3       41.48       25.36     12.15 o
  -9  -2   3        5.66        5.12     16.45 o
  -8  -2   3       14.05       -0.75     14.47 o
  -7  -2   3       34.70       22.99      6.52 o
  -6  -2   3        3.72        2.61      5.91 o
  -5  -2   3      138.97      112.59      5.39 o
  -4  -2   3       42.40       42.91      6.11 o
  -3  -2   3      275.77      269.98     11.87 o
  -2  -2   3      409.40      409.96     13.02 o
  -1  -2   3     2961.47     2933.48     12.07 o
   0  -2   3     1089.06      986.03      6.62 o
   1  -2   3     1499.16     1415.82      8.46 o
   2  -2   3     2297.18     1874.49     10.34 o
   3  -2   3       63.85       38.63      3.48 o
   4  -2   3      345.29      294.21      6.10 o
   5  -2   3       55.51       51.62      4.43 o
   6  -2   3       19.21        6.13      5.37 o
   7  -2   3       61.32       32.59      6.62 o
   8  -2   3       33.54       12.33     10.62 o
   9  -2   3        0.15       -4.37     11.77 o
  -9  -1   3       37.88       31.75     16.37 o
  -8  -1   3       73.57       80.02     10.82 o
  -7  -1   3        4.55       13.75      6.96 o
  -6  -1   3        9.54        9.89      6.55 o
  -5  -1   3       20.82       35.28      4.82 o
  -4  -1   3        0.24       -0.22      3.63 o
  -3  -1   3      136.63      145.77      4.23 o
  -2  -1   3      227.79      218.94     10.37 o
  -1  -1   3      386.40      455.26      7.83 o
   0  -1   3     3020.74     2775.58     36.50 o
   1  -1   3     1178.08     1266.60      9.96 o
   2  -1   3      735.49      564.91      8.16 o
   3  -1   3     2955.72     3260.76     14.61 o
   4  -1   3     2015.85     1953.32     13.68 o
   5  -1   3      905.09      909.85     12.54 o
   6  -1   3       25.34       39.79      5.97 o
   7  -1   3      405.70      374.60     21.77 o
   8  -1   3      105.81      101.01     12.92 o
   9  -1   3        2.40        6.67     11.73 o
  -9   0   3      200.77      214.32     19.25 o
  -8   0   3        0.58        2.41      6.84 o
  -7   0   3      102.03      146.56      9.08 o
  -6   0   3       55.65       56.23      5.55 o
  -5   0   3       79.98       76.42      7.83 o
  -4   0   3        0.10        2.85      3.45 o
  -3   0   3      321.02      411.23      7.30 o
  -2   0   3     2365.28     2253.15     23.25 o
  -1   0   3        2.37       19.43      3.43 o
   0   0   3      794.80      690.39      4.43 o
   1   0   3     1684.86     1929.35     17.21 o
   2   0   3       60.77       47.41      2.36 o
   3   0   3     2215.23     2507.39     23.56 o
   4   0   3      989.31      936.26     11.34 o
   5   0   3      941.71      960.45     23.00 o
   6   0   3      791.79      748.45     13.47 o
   7   0   3      317.90      331.09     10.91 o
   8   0   3      119.97      142.15     13.92 o
 -10   1   3      126.26      138.81     18.94 o
  -9   1   3      449.42      513.32     25.40 o
  -8   1   3      336.97      380.55     13.27 o
  -7   1   3      110.67      125.55      8.91 o
  -6   1   3      317.04      321.63     11.78 o
  -5   1   3      291.32      292.95      9.52 o
  -4   1   3       15.99        9.63      3.71 o
  -3   1   3      962.47     1045.97     18.68 o
  -2   1   3      100.60      235.62     10.31 o
  -1   1   3      324.22      422.29      5.69 o
   0   1   3      275.38      190.78      4.02 o
   1   1   3       27.43       17.08      2.59 o
   2   1   3     1009.49     1072.99     28.12 o
   3   1   3     1670.97     1696.78     30.04 o
   4   1   3     1076.95     1074.96     20.67 o
   5   1   3        4.32        3.23      4.41 o
   6   1   3      704.94      713.95     13.91 o
   7   1   3      377.88      396.34     13.34 o
   8   1   3      172.41      208.28     11.96 o
 -10   2   3      200.38      205.49     20.95 o
  -9   2   3       35.67       19.21     16.03 o
  -8   2   3      595.86      513.92     23.58 o
  -7   2   3      417.90      356.63     13.32 o
  -6   2   3      903.85      903.34     15.87 o
  -5   2   3      531.70      504.15     11.26 o
  -4   2   3       68.41       61.23      4.26 o
  -3   2   3       88.09       61.86      4.50 o
  -2   2   3        0.65        2.30      1.53 o
  -1   2   3       39.50       78.56      3.76 o
   0   2   3       65.67       47.85      3.39 o
   1   2   3      428.33      451.83      7.15 o
   2   2   3     1132.04     1042.24     12.69 o
   3   2   3      899.09      940.73     65.15 o
   4   2   3      706.35      690.89     11.21 o
   5   2   3      273.10      270.29     10.66 o
   6   2   3      246.38      267.73     11.19 o
   7   2   3      132.98      153.81     10.55 o
   8   2   3       10.80       12.44      9.41 o
 -10   3   3      314.95      277.93     20.65 o
  -9   3   3      235.40      186.03     17.43 o
  -8   3   3       46.18       31.27      8.80 o
  -7   3   3      339.02      291.36      9.66 o
  -6   3   3      662.00      680.95     14.62 o
  -5   3   3      248.75      204.70      8.08 o
  -4   3   3      195.47      246.70      7.17 o
  -3   3   3      335.91      259.47      6.57 o
  -2   3   3     1461.31     1502.39     35.27 o
  -1   3   3       12.80       42.67      3.03 o
   0   3   3      262.19      268.49      7.97 o
   1   3   3      553.87      595.00     26.89 o
   2   3   3     1203.73     1126.69     27.43 o
   3   3   3      807.76      786.11     14.78 o
   4   3   3       38.56       34.87      5.40 o
   5   3   3      575.00      561.18     14.14 o
   6   3   3      304.35      319.40     12.77 o
   7   3   3      220.62      214.96     12.14 o
 -10   4   3        4.26       -0.63     13.94 o
  -9   4   3      324.36      290.33     14.95 o
  -8   4   3       89.02       95.79      9.94 o
  -7   4   3      334.67      337.93     11.44 o
  -6   4   3      201.35      251.15     11.48 o
  -5   4   3       75.08       58.67      5.46 o
  -4   4   3      148.99      147.05      4.82 o
  -3   4   3      945.31      852.78     10.05 o
  -2   4   3      460.30      456.95     21.87 o
  -1   4   3       42.39       40.82      5.78 o
   0   4   3       16.79       18.38      5.30 o
   1   4   3       36.81       29.68      5.10 o
   2   4   3      252.81      264.56      7.88 o
   3   4   3        8.69       11.44      4.98 o
   4   4   3       78.01       79.24      8.32 o
   5   4   3       43.37       47.19      8.59 o
   6   4   3       83.81      103.78     10.56 o
  -9   5   3        2.49        3.99     10.80 o
  -8   5   3       72.15      106.57     12.99 o
  -7   5   3      259.54      273.78      9.59 o
  -6   5   3      328.78      302.30     17.25 o
  -5   5   3       19.31       11.97      2.07 o
  -4   5   3      428.38      390.63      9.04 o
  -3   5   3     1299.28     1333.88     13.95 o
  -2   5   3        5.23        1.00      3.75 o
  -1   5   3       44.60       49.02      5.66 o
   0   5   3       18.15       17.62      5.87 o
   1   5   3       43.74       55.08      9.36 o
   2   5   3      215.88      219.41     10.36 o
   3   5   3      115.76      113.38      8.56 o
   4   5   3        4.27       -0.63      7.59 o
   5   5   3       46.28       56.92     10.27 o
   6   5   3       62.37       74.98     18.94 o
  -9   6   3       48.42       64.53     15.82 o
  -8   6   3      262.28      285.70     21.91 o
  -7   6   3      122.89      136.41      5.72 o
  -6   6   3      126.29      122.73      8.30 o
  -5   6   3      240.01      232.37      9.11 o
  -4   6   3      454.70      433.32     10.47 o
  -3   6   3      242.08      264.77      8.14 o
  -2   6   3      128.21      142.30      7.34 o
  -1   6   3       32.57       43.19      5.84 o
   0   6   3      121.16      107.70     11.14 o
   1   6   3       50.60       48.13      7.50 o
   2   6   3       59.57       68.26      6.80 o
   3   6   3       16.58       16.17      8.16 o
   4   6   3        0.15        7.41      7.59 o
   5   6   3        9.85       10.38      8.65 o
  -8   7   3      213.66      240.09     20.26 o
  -7   7   3      516.33      504.47     24.60 o
  -6   7   3       85.27       92.16      8.88 o
  -5   7   3      377.48      445.51     12.06 o
  -4   7   3      712.13      818.15     41.60 o
  -3   7   3       90.19      123.97      5.39 o
  -2   7   3       35.02       55.54      6.28 o
  -1   7   3       95.75       99.10      7.21 o
   0   7   3      346.59      369.66     17.29 o
   1   7   3       97.25      107.85     12.77 o
   2   7   3       34.16       36.38      6.58 o
   3   7   3       13.06       16.36      8.12 o
   4   7   3       27.82       29.97      9.31 o
  -8   8   3       34.75       36.65     18.84 o
  -7   8   3      123.89      134.64     19.81 o
  -6   8   3      193.69      206.40     10.65 o
  -5   8   3      411.71      465.10     14.46 o
  -4   8   3      333.24      386.81      8.37 o
  -3   8   3      165.49      216.20      6.77 o
  -2   8   3      206.57      223.75      8.28 o
  -1   8   3      264.72      264.82     16.58 o
   0   8   3       50.81       51.17     12.02 o
   1   8   3       97.29      116.56     14.61 o
   2   8   3       17.98       26.22      6.59 o
  -6   9   3       73.70       94.30      9.37 o
  -5   9   3      175.53      196.46     11.03 o
  -4   9   3      114.35      112.33      7.85 o
  -3   9   3      105.09       94.91      7.33 o
  -2   9   3      162.99      159.40     10.97 o
  -1   9   3      375.02      340.35     18.94 o
   0   9   3       97.05       98.13     13.90 o
   1   9   3       38.97       34.73      9.58 o
   1 -10   4       21.58       20.82     12.63 o
   2 -10   4       22.43       19.84      9.75 o
   3 -10   4       82.04       59.20     10.86 o
  -2  -9   4        5.06       10.89     13.11 o
  -1  -9   4        0.38        3.71      8.08 o
   0  -9   4       91.25       88.24      9.93 o
   1  -9   4      139.91      129.40     13.86 o
   2  -9   4      117.08      101.76     14.09 o
   3  -9   4       44.05       34.38     10.15 o
   4  -9   4      117.04      105.97     11.21 o
   5  -9   4       66.24       75.65     11.32 o
   6  -9   4       61.21       82.59      9.28 o
  -4  -8   4       12.89        7.38     14.61 o
  -3  -8   4        7.49       24.92     15.34 o
  -2  -8   4      170.23      186.28     14.05 o
  -1  -8   4        4.55       10.61      6.91 o
   0  -8   4       78.70       99.72      8.69 o
   1  -8   4       90.26       73.36      5.22 o
   2  -8   4      197.12      197.58      9.57 o
   3  -8   4      233.74      248.76     17.73 o
   4  -8   4      134.70      209.43     12.03 o
   5  -8   4       82.27      117.67      8.79 o
   6  -8   4      154.77      209.05     11.95 o
   7  -8   4       23.39       40.30      9.08 o
  -5  -7   4       81.68      111.53     19.15 o
  -4  -7   4       77.97       62.69     17.04 o
  -3  -7   4       90.52       98.52      6.60 o
  -2  -7   4      312.12      302.11      9.63 o
  -1  -7   4       17.76       19.48      2.16 o
   0  -7   4        8.33        8.86      8.84 o
   1  -7   4        6.86        3.56      1.95 o
   2  -7   4        2.67        0.05      6.82 o
   3  -7   4      125.03      158.70      8.40 o
   4  -7   4      129.39      179.89      8.49 o
   5  -7   4      285.98      331.67      9.14 o
   6  -7   4      182.40      186.00     11.49 o
   7  -7   4      136.78      137.34     10.84 o
  -6  -6   4       67.51       51.55     16.24 o
  -5  -6   4       72.11       65.58     16.58 o
  -4  -6   4       96.74       88.37      4.48 o
  -3  -6   4      810.72      809.18     11.23 o
  -2  -6   4       55.83       49.80      5.42 o
  -1  -6   4       25.59       28.02      4.91 o
   0  -6   4       11.74       11.53      6.15 o
   1  -6   4       87.27       78.15     11.28 o
   2  -6   4       28.30       15.06      4.66 o
   3  -6   4        0.97        5.50      4.47 o
   4  -6   4        8.10        6.27      3.41 o
   5  -6   4       96.68       79.55      9.24 o
   6  -6   4       87.82       58.86      6.12 o
   7  -6   4      196.81      184.96      8.48 o
   8  -6   4      135.19      157.13      9.19 o
  -7  -5   4      270.80      251.63     22.85 o
  -6  -5   4      195.30      191.38     19.23 o
  -5  -5   4      291.95      263.87      4.36 o
  -4  -5   4       36.32       29.43      1.69 o
  -3  -5   4      141.20      139.82      3.33 o
  -2  -5   4      193.53      182.24      5.90 o
  -1  -5   4       71.06       76.49      5.12 o
   0  -5   4       98.74       75.47      5.60 o
   1  -5   4      478.48      423.80      8.25 o
   2  -5   4       77.20       61.82      4.46 o
   3  -5   4        9.48       11.75      3.02 o
   4  -5   4       87.16       46.06      4.16 o
   5  -5   4        7.39       16.02      5.72 o
   6  -5   4       18.44       11.45      4.71 o
   7  -5   4       16.63       16.77      6.44 o
   8  -5   4       94.94       87.91      8.47 o
  -7  -4   4       73.43       96.85     17.73 o
  -6  -4   4      321.15      271.11     11.30 o
  -5  -4   4      106.07       99.41      2.96 o
  -4  -4   4     1052.38      961.94     33.37 o
  -3  -4   4      280.70      302.62      7.59 o
  -2  -4   4        6.05        3.34      2.30 o
  -1  -4   4       41.15       25.89      4.32 o
   0  -4   4      553.94      581.09      5.80 o
   1  -4   4      381.95      309.80      5.49 o
   2  -4   4        8.68       20.56      3.26 o
   3  -4   4       59.47       80.72      3.81 o
   4  -4   4       32.25       58.17      4.77 o
   5  -4   4        5.38        7.62      4.14 o
   6  -4   4        2.12        2.29      4.35 o
   7  -4   4       40.74       44.24      6.50 o
   8  -4   4       22.08       35.73     13.67 o
  -8  -3   4      186.61      175.14     21.11 o
  -7  -3   4      411.11      397.29     21.13 o
  -6  -3   4      315.94      324.36     14.69 o
  -5  -3   4      128.11      128.82      4.66 o
  -4  -3   4     1298.16     1355.75     28.64 o
  -3  -3   4     2015.50     2084.79     31.84 o
  -1  -3   4     1682.85     1622.82     38.97 o
   0  -3   4     1554.09     1589.27      7.11 o
   1  -3   4      983.31      949.85     12.60 o
   2  -3   4       14.87       60.79      3.83 o
   3  -3   4      234.70      239.24      5.46 o
   4  -3   4      257.33      293.59      6.76 o
   5  -3   4       17.30        8.24      4.12 o
   6  -3   4        0.03        3.64      4.43 o
   7  -3   4       90.70       78.04      6.33 o
   8  -3   4        1.29        1.74      9.41 o
  -9  -2   4       37.72       35.83     17.48 o
  -8  -2   4      155.24      145.23     19.07 o
  -7  -2   4      366.30      381.69     10.39 o
  -6  -2   4      328.78      326.71      9.05 o
  -5  -2   4     1888.62     1935.72     72.11 o
  -4  -2   4     1646.28     1749.06     29.43 o
  -3  -2   4     1510.54     1531.98     25.46 o
  -2  -2   4     1610.78     1667.00     23.58 o
  -1  -2   4     5127.48     5016.98     37.69 o
   0  -2   4     4848.99     5475.11     34.99 o
   1  -2   4      209.16      160.47      4.42 o
   2  -2   4      729.48      877.78      8.77 o
   3  -2   4      295.98      250.77      5.79 o
   4  -2   4       98.25       92.47      5.16 o
   5  -2   4        7.73       12.74      3.65 o
   6  -2   4      165.92      152.41      6.32 o
   7  -2   4        1.89        2.82      4.86 o
   8  -2   4        1.67       -2.58      7.43 o
  -9  -1   4       13.21       38.44     16.58 o
  -8  -1   4       85.44       95.41     17.33 o
  -7  -1   4      119.45      127.82      7.83 o
  -6  -1   4       70.60       79.18      5.97 o
  -5  -1   4     1474.02     1473.64     55.37 o
  -4  -1   4     1646.76     1762.85     28.74 o
  -3  -1   4     1414.00     1216.84     12.88 o
  -2  -1   4     1808.97     1926.41     23.50 o
  -1  -1   4     2922.71     2654.89     28.23 o
   0  -1   4     3778.49     4007.22     19.83 o
   1  -1   4     1190.29     1038.30      5.79 o
   2  -1   4       25.10       18.87      4.48 o
   3  -1   4     2179.26     1941.81     10.52 o
   4  -1   4      444.63      373.95      5.50 o
   5  -1   4       93.08       80.55      4.91 o
   6  -1   4      125.59      108.96      5.70 o
   7  -1   4        4.62        1.30      4.95 o
   8  -1   4        6.17       11.80      7.54 o
  -9   0   4       25.24       18.61     15.09 o
  -8   0   4       45.04       52.41      8.14 o
  -7   0   4        0.83        2.79      6.46 o
  -6   0   4      436.78      438.23     10.74 o
  -5   0   4       75.23       53.14      5.49 o
  -4   0   4      172.94      209.34      9.47 o
  -3   0   4        5.45       43.86      6.32 o
  -2   0   4     3307.17     3717.60     21.31 o
  -1   0   4     2251.76     1988.89     20.74 o
   0   0   4     1052.11     1057.36      5.96 o
   1   0   4     1292.61     1106.34      8.63 o
   2   0   4     2336.05     2243.24     42.69 o
   3   0   4     1501.31     1279.39     16.42 o
   4   0   4      302.00      258.73     13.95 o
   5   0   4       11.26        8.07      3.74 o
   6   0   4      412.84      393.94      8.84 o
   7   0   4      123.54      102.20      6.76 o
   8   0   4        9.97        3.77      8.37 o
  -9   1   4       10.76       10.10     15.18 o
  -8   1   4       47.16       46.01      8.72 o
  -7   1   4        4.38       -1.76      5.90 o
  -6   1   4       17.36        6.75      7.30 o
  -5   1   4       39.45       22.80      5.43 o
  -4   1   4       40.40       43.54      4.92 o
  -3   1   4       11.82        0.86      4.02 o
  -2   1   4      206.42      241.86      9.77 o
  -1   1   4     1614.43     1455.46     16.07 o
   0   1   4      179.25      173.73      3.34 o
   1   1   4      723.17      671.22     10.31 o
   2   1   4     1282.27     1231.31     31.31 o
   3   1   4     1291.59     1328.12     43.76 o
   4   1   4      696.30      661.77     78.50 o
   5   1   4        3.21        2.65      4.08 o
   6   1   4      401.60      392.21      9.26 o
   7   1   4      171.55      142.52      9.93 o
   8   1   4       30.86       36.06      9.23 o
 -10   2   4       94.81      114.33     17.83 o
  -9   2   4       16.18       10.45     15.95 o
  -8   2   4       13.27       22.41      8.64 o
  -7   2   4        0.27       12.05      5.99 o
  -5   2   4        0.89       13.21      5.31 o
  -4   2   4       69.88       75.86      5.13 o
  -3   2   4     1666.36     1622.37      9.73 o
  -2   2   4      360.24      349.95      6.42 o
  -1   2   4      234.25      199.77      4.46 o
   0   2   4      316.65      301.38      4.17 o
   1   2   4       72.88       70.58      4.49 o
   2   2   4      623.48      625.39     21.67 o
   3   2   4      105.65      115.88      7.24 o
   4   2   4       36.05       40.40      6.22 o
   5   2   4      812.76      789.21     26.15 o
   6   2   4      288.68      298.08     11.68 o
   7   2   4       70.32       80.60      9.20 o
 -10   3   4       73.38       78.35     19.21 o
  -9   3   4      172.35      232.31     13.72 o
  -8   3   4        1.12       14.19      9.16 o
  -7   3   4       58.83       68.99      6.35 o
  -6   3   4       20.89       19.01      7.88 o
  -5   3   4       26.26       31.22      4.68 o
  -4   3   4      327.84      358.26      7.75 o
  -3   3   4       23.55       17.48      2.66 o
  -2   3   4      603.62      537.95     17.37 o
  -1   3   4      478.74      479.09      6.08 o
   0   3   4       86.05       78.31      4.02 o
   1   3   4      183.11      177.31      5.27 o
   2   3   4      463.56      449.97      9.81 o
   3   3   4      186.99      188.22      6.84 o
   4   3   4       18.24       19.54      8.01 o
   5   3   4      280.00      292.95     11.44 o
   6   3   4      175.33      192.09     15.20 o
   7   3   4       61.23       79.05     10.44 o
  -9   4   4      102.85      108.30     11.85 o
  -8   4   4      124.14      124.26     11.40 o
  -7   4   4      299.31      261.68      8.97 o
  -6   4   4      111.01       95.84      8.92 o
  -5   4   4       23.38       26.71      4.19 o
  -4   4   4      110.97      127.03      6.12 o
  -3   4   4       94.36      108.14     10.54 o
  -2   4   4      362.47      386.97     11.27 o
  -1   4   4      157.69      161.63      4.99 o
   0   4   4      288.94      296.91      8.48 o
   1   4   4      780.77      782.48     13.17 o
   2   4   4      298.91      308.61      7.58 o
   3   4   4      574.01      578.17     16.57 o
   4   4   4      463.79      457.54     13.61 o
   5   4   4      225.72      240.68     11.81 o
   6   4   4       63.08       63.91     11.41 o
  -9   5   4       13.68        7.62     10.14 o
  -8   5   4      148.24      118.64     11.28 o
  -7   5   4      108.15       87.77      6.97 o
  -6   5   4      102.22       99.38      8.87 o
  -5   5   4        2.33        0.75     11.16 o
  -4   5   4       19.43       23.08      3.93 o
  -3   5   4        0.79        4.50      3.62 o
  -2   5   4       32.10       45.14      3.33 o
  -1   5   4      123.46      133.65      7.84 o
   0   5   4      204.04      219.46     12.37 o
   1   5   4      435.31      422.84     42.35 o
   2   5   4     1094.35     1079.59     14.98 o
   3   5   4       69.89       76.79      8.42 o
   4   5   4      392.73      387.41     13.68 o
   5   5   4      193.19      186.19     11.50 o
  -9   6   4      152.91      130.17     19.44 o
  -8   6   4      309.62      329.42     22.26 o
  -7   6   4      125.82      128.19      5.06 o
  -6   6   4        3.44       25.98     12.81 o
  -5   6   4       20.33       23.66      5.66 o
  -4   6   4      114.83      110.08      6.01 o
  -3   6   4       24.54       17.46      3.80 o
  -2   6   4       11.67       10.15      5.23 o
  -1   6   4        2.78        7.72      6.03 o
   0   6   4        7.08        1.96      6.44 o
   1   6   4      330.04      341.75     11.91 o
   2   6   4       69.82       53.96      6.51 o
   3   6   4      213.96      204.37     11.41 o
   4   6   4       88.51       88.04      9.76 o
  -8   7   4      131.80      164.48     20.74 o
  -7   7   4      337.36      337.28     20.59 o
  -6   7   4       31.22       58.07     15.41 o
  -5   7   4      196.86      165.86      8.18 o
  -4   7   4      232.81      225.95      6.83 o
  -3   7   4       26.58       21.31      4.20 o
  -2   7   4       13.54       13.48      6.13 o
  -1   7   4       37.12       36.60      6.90 o
   0   7   4        9.42       14.01     10.10 o
   1   7   4        0.21       -4.08     10.29 o
   2   7   4       18.63       18.40      6.85 o
   3   7   4        3.75        4.12      8.12 o
  -7   8   4       24.16       29.48     16.68 o
  -6   8   4      169.58      140.54      9.30 o
  -5   8   4      307.29      296.01     33.91 o
  -4   8   4      164.91      162.23      6.27 o
  -3   8   4       92.30       91.56      5.55 o
  -2   8   4       58.18       60.76      7.46 o
  -1   8   4       23.93       11.62     11.62 o
   0   8   4        8.99       -0.59     11.31 o
   1   8   4       11.72       -1.11      8.88 o
   2   8   4        2.35       -4.82      9.08 o
  -6   9   4      112.42      125.37     20.11 o
  -5   9   4      155.01      168.34     12.82 o
  -4   9   4      102.18      102.97     11.09 o
  -3   9   4       52.87       70.24     10.11 o
  -2   9   4       78.12       70.80     10.07 o
  -1   9   4       28.00       34.76     12.75 o
   0   9   4       31.28       14.78     13.15 o
  -2  -9   5       24.06       39.28     14.07 o
  -1  -9   5       35.96       31.11     15.80 o
   0  -9   5      227.21      206.32     11.13 o
   1  -9   5      105.00      101.93     13.32 o
   2  -9   5       91.99      105.44     16.53 o
   3  -9   5      106.46      102.68     10.55 o
   4  -9   5      102.96       90.80     10.93 o
   5  -9   5       83.56       50.44     14.55 o
  -3  -8   5       16.76       10.43     14.24 o
  -2  -8   5        3.99       14.07     14.17 o
  -1  -8   5       40.34       26.60      7.05 o
   0  -8   5       13.64       18.02      7.17 o
   1  -8   5       36.81       36.23     11.08 o
   2  -8   5      127.61      119.99      8.37 o
   3  -8   5      349.59      313.11     14.06 o
   4  -8   5       86.78       72.62     10.35 o
   5  -8   5      149.52      122.00     19.59 o
   6  -8   5      210.33      183.87     12.56 o
  -5  -7   5        2.42        3.01     16.43 o
  -4  -7   5       34.60       39.15     15.91 o
  -3  -7   5       12.34        8.49     13.42 o
  -2  -7   5       12.12        6.09      4.99 o
  -1  -7   5       54.47       41.39      1.63 o
   0  -7   5       52.82       50.99      7.49 o
   1  -7   5       56.38       53.29     10.72 o
   2  -7   5       96.42       82.50      7.15 o
   3  -7   5      189.60      141.18     13.18 o
   4  -7   5      213.25      196.16     10.75 o
   5  -7   5      165.17      168.94      6.74 o
   6  -7   5      100.62      125.72     10.49 o
   7  -7   5       91.80      109.91      7.82 o
  -6  -6   5        0.27        5.81     16.97 o
  -5  -6   5       45.34       26.21     14.13 o
  -4  -6   5      132.50       95.95     16.10 o
  -3  -6   5       29.90       43.80     11.20 o
  -2  -6   5        5.41        3.61      3.85 o
  -1  -6   5      182.25      173.72     10.36 o
   0  -6   5       66.21       78.01      6.85 o
   1  -6   5      181.81      145.06      4.50 o
   2  -6   5      541.55      518.97     13.58 o
   3  -6   5      145.04      130.27      7.66 o
   4  -6   5      178.67      215.83      6.11 o
   5  -6   5      184.35      247.58      9.23 o
   6  -6   5       37.50       74.17      6.77 o
   7  -6   5       44.39       63.03      6.95 o
  -7  -5   5      219.67      254.81     23.14 o
  -6  -5   5       65.49       67.38     16.91 o
  -5  -5   5        3.44       -2.84     13.65 o
  -4  -5   5       29.78       29.20      7.16 o
  -3  -5   5      165.39      167.34     14.53 o
  -2  -5   5       71.49       78.35     12.12 o
  -1  -5   5      102.24       95.00      8.85 o
   0  -5   5      186.23      190.69      6.51 o
   1  -5   5      249.04      239.31      4.89 o
   2  -5   5      539.66      598.90     10.78 o
   3  -5   5      414.20      427.47      8.12 o
   4  -5   5      417.12      516.38     13.37 o
   5  -5   5      248.46      262.06      7.17 o
   6  -5   5      139.42      154.44      6.64 o
   7  -5   5      135.44      128.68      8.32 o
   8  -5   5      131.73      129.38      9.36 o
  -7  -4   5       89.75       86.63     18.23 o
  -6  -4   5        6.34       14.91     13.67 o
  -5  -4   5        8.23        8.24     11.94 o
  -4  -4   5     2146.20     2144.11     39.11 o
  -3  -4   5       82.39       80.15      3.82 o
  -2  -4   5        3.25        6.16      6.38 o
  -1  -4   5       65.60       48.12      3.99 o
   0  -4   5      100.93      138.78      5.97 o
   1  -4   5      518.60      492.09      7.52 o
   2  -4   5      409.14      546.51     12.47 o
   3  -4   5      446.85      499.49      6.99 o
   4  -4   5      338.27      402.30      9.12 o
   5  -4   5      268.89      228.92      7.69 o
   6  -4   5      357.43      335.92     13.45 o
   7  -4   5      319.41      297.25     12.04 o
   8  -4   5      258.98      252.21     13.12 o
  -8  -3   5      304.31      306.30     21.91 o
  -7  -3   5       95.90       75.26     13.86 o
  -6  -3   5      192.02      192.76     16.89 o
  -5  -3   5      577.55      591.62     22.58 o
  -4  -3   5      395.63      341.45     27.88 o
  -3  -3   5      352.63      407.40     11.40 o
  -2  -3   5        7.68        1.27      2.35 o
  -1  -3   5      109.80      147.25      3.07 o
   0  -3   5       98.70       84.88      2.84 o
   1  -3   5       56.69       47.98      3.08 o
   2  -3   5       53.69       84.37      3.90 o
   3  -3   5      345.68      369.02      7.98 o
   4  -3   5      127.47      103.05      4.10 o
   5  -3   5      211.98      184.80      6.14 o
   6  -3   5      281.67      249.53      7.70 o
   7  -3   5      276.02      261.53     10.84 o
   8  -3   5       45.35       46.00      9.72 o
  -8  -2   5       90.74      116.00     18.04 o
  -7  -2   5      108.58      110.06     16.43 o
  -6  -2   5       85.35       60.98     12.06 o
  -5  -2   5     2818.21     2697.31     41.02 o
  -4  -2   5      400.98      377.58     15.66 o
  -3  -2   5      154.58      190.84     11.79 o
  -2  -2   5       29.27        8.73      1.72 o
  -1  -2   5     1820.77     2039.50     30.09 o
   0  -2   5      560.18      484.60      7.18 o
   1  -2   5      275.07      294.73      4.61 o
   2  -2   5      101.81       96.80      3.74 o
   3  -2   5      168.04      226.64      5.22 o
   4  -2   5        0.20        4.55      3.02 o
   5  -2   5       40.53       32.14      4.29 o
   6  -2   5      169.42      161.01      6.40 o
   7  -2   5       79.60       76.43      7.82 o
   8  -2   5       24.85       29.52     14.17 o
  -9  -1   5      107.44      139.02     18.33 o
  -8  -1   5      177.97      154.55     16.62 o
  -7  -1   5      190.48      193.41     16.26 o
  -6  -1   5      507.91      418.78     19.78 o
  -5  -1   5      402.50      460.14     24.48 o
  -4  -1   5     1064.47      960.84     22.46 o
  -3  -1   5      435.31      490.04     13.22 o
  -2  -1   5     3975.60     4036.78     25.06 o
  -1  -1   5      680.32      678.70     10.91 o
   0  -1   5     1838.64     1772.58     12.13 o
   1  -1   5      657.64      700.18     11.74 o
   2  -1   5       67.04       70.26      5.10 o
   3  -1   5      355.79      438.72      7.61 o
   4  -1   5       64.99       81.25      3.69 o
   5  -1   5        0.51        3.93      3.25 o
   6  -1   5       17.29       20.09      4.23 o
   7  -1   5        1.48        4.08      6.48 o
   8  -1   5       77.23       59.03     15.64 o
  -9   0   5      112.37       94.09     15.76 o
  -8   0   5      122.37      112.43     16.77 o
  -7   0   5      170.27      163.52     16.74 o
  -6   0   5     1433.36     1411.66     67.02 o
  -5   0   5      596.69      697.38     39.51 o
  -4   0   5      394.54      349.36     23.35 o
  -3   0   5      276.81      295.30     12.79 o
  -2   0   5     2346.17     2160.64     36.61 o
  -1   0   5     2798.13     2759.27     33.24 o
   0   0   5      349.45      338.22      3.59 o
   1   0   5      399.09      399.88      6.31 o
   2   0   5      470.48      526.19     17.80 o
   3   0   5      232.65      234.20     11.78 o
   4   0   5        2.91        1.10      2.48 o
   5   0   5      134.00      159.41      5.33 o
   6   0   5        2.34        3.96      4.09 o
   7   0   5        1.21       -3.22      6.82 o
  -9   1   5      139.31      142.70     19.25 o
  -8   1   5      116.41      138.64     14.84 o
  -7   1   5      282.01      314.85     19.07 o
  -6   1   5      576.24      565.39     19.96 o
  -5   1   5     1012.84     1076.61     49.07 o
  -4   1   5      799.21      820.03     26.77 o
  -3   1   5     2197.23     2272.40     18.53 o
  -2   1   5       64.76       44.99      3.41 o
  -1   1   5      579.56      493.46      9.11 o
   0   1   5      270.75      239.19      3.78 o
   1   1   5        3.46        2.38      1.20 o
   2   1   5      576.65      615.04      6.02 o
   3   1   5      148.95      126.46     13.50 o
   4   1   5       11.04        9.46      4.27 o
   5   1   5       18.96       23.16      5.79 o
   6   1   5        0.46       -1.54      6.35 o
   7   1   5       42.89       42.70      8.27 o
  -9   2   5       38.77       58.20     16.72 o
  -8   2   5       64.77       97.86      9.91 o
  -7   2   5      582.69      746.12     21.27 o
  -6   2   5      482.30      453.03     19.23 o
  -5   2   5      513.98      540.07     14.55 o
  -4   2   5      503.60      491.58      8.90 o
  -3   2   5     1213.09     1301.25     30.37 o
  -2   2   5     1313.07     1377.82     22.66 o
  -1   2   5      670.86      662.83      8.55 o
   0   2   5       29.98       21.66      2.61 o
   1   2   5      523.05      509.54     12.69 o
   2   2   5      605.78      566.51     10.28 o
   3   2   5       44.90       39.18      4.40 o
   4   2   5       49.50       61.95      5.47 o
   5   2   5      137.97      130.53      8.17 o
   6   2   5       30.43       36.81      7.91 o
   7   2   5        0.85        1.57     14.34 o
  -9   3   5       27.56       22.19      9.65 o
  -8   3   5       25.63       28.99      8.85 o
  -7   3   5       81.39       72.13      6.55 o
  -6   3   5      239.71      173.78     12.87 o
  -5   3   5      565.76      497.15      7.85 o
  -4   3   5      663.38      670.77     12.26 o
  -3   3   5      243.55      182.14      6.90 o
  -2   3   5     1735.70     1729.49     24.25 o
  -1   3   5      571.22      554.80     11.34 o
   0   3   5      910.24      905.05     11.53 o
   1   3   5      887.04      909.38     15.53 o
   2   3   5      389.31      361.29     11.03 o
   3   3   5      107.96       93.93      8.18 o
   4   3   5        4.55        4.37      6.34 o
   5   3   5       55.15       62.76      7.89 o
   6   3   5       25.76       18.36      7.67 o
  -9   4   5        0.02        0.43      9.97 o
  -8   4   5       12.89       17.63      9.23 o
  -7   4   5        0.76       18.33      6.00 o
  -6   4   5        8.55        3.52      4.83 o
  -5   4   5        2.86        5.89      2.71 o
  -4   4   5      303.56      287.85      6.58 o
  -3   4   5      638.06      579.50     17.41 o
  -2   4   5      628.84      590.40      9.39 o
  -1   4   5      697.09      620.97      7.69 o
   0   4   5      734.54      739.87      9.30 o
   1   4   5      993.99     1025.57     29.68 o
   2   4   5      332.75      341.59     10.30 o
   3   4   5       24.00       30.97      5.63 o
   4   4   5      313.59      309.51     18.43 o
   5   4   5      132.08      153.43      9.99 o
  -9   5   5        3.08        9.09     10.71 o
  -8   5   5        1.41       10.94      9.06 o
  -7   5   5        2.09       -0.39      9.16 o
  -6   5   5        0.29       -1.48      2.24 o
  -5   5   5       36.79       29.83     12.21 o
  -4   5   5       23.32       15.89      7.09 o
  -3   5   5      188.37      178.95      9.42 o
  -2   5   5      257.35      229.38      5.65 o
  -1   5   5      308.76      295.45      6.17 o
   0   5   5      292.53      295.36     21.51 o
   1   5   5      705.31      713.39     24.61 o
   2   5   5       73.44       78.72      5.49 o
   3   5   5      119.24      125.95      9.37 o
   4   5   5      261.59      259.10     16.37 o
   5   5   5      116.97      128.90     12.94 o
  -9   6   5       26.85       39.01     14.86 o
  -8   6   5       95.07      104.63     15.39 o
  -7   6   5       36.47       39.72     13.36 o
  -6   6   5        0.87       10.91     13.34 o
  -5   6   5       21.59       29.27     10.93 o
  -4   6   5       53.09       35.45     13.07 o
  -3   6   5      151.25      140.66     11.71 o
  -2   6   5       24.62       26.06      3.18 o
  -1   6   5       12.03       13.82      4.73 o
   0   6   5      420.39      420.16     19.34 o
   1   6   5       19.83       37.65     12.90 o
   2   6   5       64.90       67.29      7.22 o
   3   6   5      444.15      433.45     21.03 o
   4   6   5      314.97      323.50     13.95 o
  -8   7   5       35.59       23.54     16.22 o
  -7   7   5       74.62       67.88     16.83 o
  -6   7   5        1.10        4.12     11.31 o
  -5   7   5       23.44       28.81     13.61 o
  -4   7   5       50.43       36.67      4.88 o
  -3   7   5       53.55       46.10      4.10 o
  -2   7   5       78.05       75.85      7.01 o
  -1   7   5       53.29       61.82      5.41 o
   0   7   5       42.00       34.39     11.89 o
   1   7   5       50.54       55.19     14.09 o
   2   7   5       29.57       40.26      9.35 o
   3   7   5      133.24      121.39     10.87 o
  -7   8   5        2.69       -3.55     14.57 o
  -6   8   5       22.33       22.62     13.69 o
  -5   8   5       14.16       10.35      8.35 o
  -4   8   5        0.49        4.17      9.12 o
  -3   8   5        0.04       -5.37     11.52 o
  -2   8   5        0.39        1.76     10.49 o
  -1   8   5       59.43       61.44     13.17 o
   0   8   5       51.99       55.13     13.25 o
   1   8   5       23.79       17.66      9.33 o
  -5   9   5       10.31        5.50     10.85 o
  -4   9   5        4.72        6.63      9.77 o
  -3   9   5        2.26        0.45     10.12 o
  -2   9   5        7.34       10.58     13.44 o
  -1   9   5        8.53       14.88     14.68 o
  -1  -9   6       65.98       87.49     16.43 o
   0  -9   6      205.85      229.12     18.56 o
   1  -9   6      174.03      171.22     11.20 o
   2  -9   6       87.00       88.24     16.35 o
   3  -9   6       40.56       65.93     17.35 o
   4  -9   6        0.69        1.88     13.13 o
  -3  -8   6       97.72       99.78     18.61 o
  -2  -8   6       92.25       77.74     14.91 o
  -1  -8   6      371.40      332.87     21.07 o
   0  -8   6       73.52       69.95     13.80 o
   1  -8   6      197.05      189.98     17.29 o
   2  -8   6      113.93      107.03     14.55 o
   3  -8   6      112.70      130.84     15.82 o
   4  -8   6        3.66        8.59     14.40 o
   5  -8   6       12.20       22.28      9.89 o
  -4  -7   6       15.53       23.02     16.31 o
  -3  -7   6       21.98       23.08     12.35 o
  -2  -7   6       88.86       67.65     14.74 o
  -1  -7   6      361.76      341.02     18.77 o
   0  -7   6      246.31      216.72     15.53 o
   1  -7   6      175.86      169.81     14.42 o
   2  -7   6      120.64      113.71      5.58 o
   3  -7   6       16.88       18.48      8.93 o
   4  -7   6      138.85      124.44     10.93 o
   5  -7   6      105.92       91.13     11.30 o
   6  -7   6       18.25        9.92      9.97 o
  -6  -6   6        1.59       -1.44     14.22 o
  -5  -6   6       11.11       14.47     11.79 o
  -4  -6   6       58.31       55.50     13.36 o
  -3  -6   6       16.63       11.18     13.25 o
  -2  -6   6      603.15      534.91     21.41 o
  -1  -6   6      125.48      105.26     12.71 o
   0  -6   6      248.15      190.87      5.08 o
   1  -6   6      196.41      194.82      8.60 o
   2  -6   6      503.01      482.92      8.69 o
   3  -6   6      119.02      105.54      9.90 o
   4  -6   6      231.69      183.49      6.80 o
   5  -6   6      333.90      271.78     10.53 o
   6  -6   6       27.52       18.40      6.48 o
   7  -6   6        9.68       12.82      6.69 o
  -6  -5   6        7.58        9.87     13.84 o
  -5  -5   6        4.96        2.70     14.15 o
  -4  -5   6        0.45        2.43      3.07 o
  -3  -5   6      635.04      602.62     22.16 o
  -2  -5   6      432.52      398.46     18.12 o
  -1  -5   6      458.00      466.45     17.62 o
   0  -5   6      271.84      233.84      7.29 o
   1  -5   6      350.16      400.58     19.57 o
   2  -5   6      260.70      215.39      6.06 o
   3  -5   6      762.21      723.81     11.19 o
   4  -5   6      560.80      516.14     12.43 o
   5  -5   6      226.98      222.86      7.11 o
   6  -5   6      133.00      137.63      9.99 o
   7  -5   6       41.88       77.29      8.08 o
  -7  -4   6       34.26       45.05     17.69 o
  -6  -4   6        4.18       20.44     14.53 o
  -5  -4   6       15.57       22.22     11.41 o
  -4  -4   6       15.91        8.99      9.64 o
  -3  -4   6       85.02       70.60      3.04 o
  -2  -4   6      204.44      161.40     12.19 o
  -1  -4   6      167.46      182.40      9.51 o
   0  -4   6      192.26      160.79      5.39 o
   1  -4   6     1108.40     1153.83      9.95 o
   2  -4   6      422.91      405.04     10.67 o
   3  -4   6      662.49      606.27      9.25 o
   4  -4   6      611.04      639.22     11.69 o
   5  -4   6      227.66      271.53      8.64 o
   6  -4   6      119.12      168.42      6.83 o
   7  -4   6      115.09      154.05      9.12 o
  -8  -3   6      216.42      211.03     20.51 o
  -7  -3   6      152.05      151.96     19.11 o
  -6  -3   6       95.88      100.72     17.04 o
  -5  -3   6       69.79       64.89     13.80 o
  -4  -3   6        0.64        5.23      9.57 o
  -3  -3   6        0.54       -0.27      6.75 o
  -2  -3   6        4.35        2.27      1.42 o
  -1  -3   6       23.82       29.31      3.02 o
   0  -3   6      235.68      214.66      4.20 o
   1  -3   6      401.91      404.18      6.27 o
   2  -3   6     1020.15     1015.05     14.90 o
   3  -3   6      681.59      715.83     13.37 o
   4  -3   6      406.58      440.33      8.44 o
   5  -3   6      182.03      213.23      6.27 o
   6  -3   6      249.46      263.27      7.41 o
   7  -3   6      295.20      305.88     11.59 o
  -8  -2   6      111.84      112.30     18.02 o
  -7  -2   6       16.01       16.26     11.37 o
  -6  -2   6       53.11       40.49     13.86 o
  -5  -2   6      688.99      636.36     23.08 o
  -4  -2   6      164.59      179.94      9.23 o
  -3  -2   6       23.28       22.67      6.07 o
  -2  -2   6       41.04       54.33      4.35 o
  -1  -2   6       21.23       26.21      3.63 o
   0  -2   6      404.86      366.68      5.09 o
   1  -2   6      322.28      318.90      4.84 o
   2  -2   6      682.56      695.41      5.35 o
   3  -2   6      260.40      295.31     11.25 o
   4  -2   6      251.25      258.80      5.38 o
   5  -2   6      226.33      231.90      6.15 o
   6  -2   6      212.03      193.33      8.46 o
   7  -2   6      232.01      207.81     12.56 o
  -9  -1   6      180.17      172.15     19.21 o
  -8  -1   6       22.35       13.86     12.81 o
  -7  -1   6       10.09        9.66     13.86 o
  -6  -1   6      126.80      128.96     13.80 o
  -5  -1   6        2.00        2.10      3.16 o
  -4  -1   6       11.52       12.45      2.93 o
  -3  -1   6        1.70        6.01      6.01 o
  -2  -1   6      104.24      109.85      4.32 o
  -1  -1   6        4.20        2.39      2.90 o
   0  -1   6      139.44      159.19      3.48 o
   1  -1   6      430.32      431.67      7.24 o
   2  -1   6      131.77      176.84      5.22 o
   3  -1   6      144.11      146.49      5.59 o
   4  -1   6       62.30       68.30      2.73 o
   5  -1   6      285.22      281.86      6.57 o
   6  -1   6      183.50      173.15      6.80 o
   7  -1   6       20.43        9.27      9.45 o
  -9   0   6      218.99      232.94     20.84 o
  -8   0   6       87.58       95.33     16.97 o
  -7   0   6        1.75        5.58     12.84 o
  -6   0   6     1070.79      994.36     59.19 o
  -5   0   6      187.74      179.45      8.32 o
  -4   0   6       15.99       11.19      4.12 o
  -3   0   6      297.18      317.54      9.03 o
  -2   0   6       20.16       18.13      3.46 o
  -1   0   6        0.92        2.61      2.20 o
   0   0   6       38.68       48.97      2.00 o
   1   0   6       38.03       51.82      3.68 o
   2   0   6       55.82       55.91      4.16 o
   3   0   6       13.73        6.73      4.31 o
   4   0   6       89.88       70.32      5.61 o
   5   0   6      156.36      150.98      6.17 o
   6   0   6      102.63      103.59      7.07 o
   7   0   6       61.98       60.67     14.09 o
  -9   1   6      217.99      192.57     19.23 o
  -8   1   6      276.62      271.68     19.82 o
  -7   1   6      954.71      889.16     27.72 o
  -6   1   6      551.11      512.12     20.78 o
  -5   1   6      738.97      771.67     43.74 o
  -4   1   6      115.46      107.81      4.89 o
  -3   1   6     1882.57     2113.42     34.97 o
  -2   1   6      107.11       86.74      4.01 o
  -1   1   6       81.49       76.39      3.11 o
   0   1   6      136.69      163.14      3.47 o
   1   1   6       28.05       30.42      3.76 o
   2   1   6        3.78        6.78      4.38 o
   3   1   6        0.16        0.41      1.94 o
   4   1   6      144.60      118.50      6.23 o
   5   1   6       37.26       29.68      5.08 o
   6   1   6       23.28       16.74     13.07 o
   7   1   6       83.89       70.22     16.56 o
  -9   2   6       70.77       56.31      9.36 o
  -8   2   6      141.54      140.52     10.54 o
  -7   2   6     1291.42     1307.78     20.06 o
  -6   2   6     1077.88     1035.53     54.21 o
  -5   2   6      990.99     1096.01     23.88 o
  -4   2   6      609.06      654.63     11.65 o
  -3   2   6     1866.18     1940.54     39.93 o
  -2   2   6     2431.24     2367.75     16.59 o
  -1   2   6      113.18      107.33      4.28 o
   0   2   6      181.36      179.81      4.78 o
   1   2   6       59.28       57.14      2.63 o
   2   2   6        8.35        8.79      2.99 o
   3   2   6       72.55       59.15      5.37 o
   4   2   6      134.61      133.64      6.95 o
   5   2   6       13.75       12.96      6.02 o
   6   2   6       21.49       27.91     12.42 o
  -9   3   6       10.25       10.37      9.23 o
  -8   3   6      152.55      162.42     11.15 o
  -7   3   6      115.32      153.40     10.14 o
  -6   3   6      438.02      476.39     20.00 o
  -5   3   6      346.36      414.82      6.09 o
  -4   3   6     2867.15     2844.01     29.28 o
  -3   3   6     1214.83     1190.80     18.65 o
  -2   3   6      788.18      749.53     14.67 o
  -1   3   6      477.93      508.82      9.31 o
   0   3   6      471.97      421.38      5.66 o
   1   3   6      474.53      462.18     13.65 o
   2   3   6       70.17       73.94      4.74 o
   3   3   6       19.22       20.78      4.96 o
   4   3   6        0.03       -0.91      5.92 o
   5   3   6        5.04        4.83      6.79 o
   6   3   6       42.65       39.95     15.76 o
  -9   4   6       41.99       48.20     13.02 o
  -8   4   6      155.36      193.78     12.20 o
  -7   4   6      109.80      146.72     10.60 o
  -6   4   6       52.25       74.34      4.71 o
  -5   4   6       69.76       74.36      5.24 o
  -4   4   6      361.62      362.27     14.09 o
  -3   4   6      738.92      689.67     14.63 o
  -2   4   6      302.28      294.02      6.07 o
  -1   4   6      245.36      252.29      6.09 o
   0   4   6      516.88      512.66      9.98 o
   1   4   6      749.31      769.85     27.00 o
   2   4   6       73.36       71.72      5.07 o
   3   4   6       16.52       10.70      5.24 o
   4   4   6       67.91       63.88      8.28 o
   5   4   6        0.96       -3.11     14.61 o
  -9   5   6       68.66       74.42     10.86 o
  -8   5   6       61.35       54.14     10.48 o
  -7   5   6      155.21      164.42     11.67 o
  -6   5   6      155.97      116.99      9.26 o
  -5   5   6      496.48      451.56     20.21 o
  -4   5   6        3.16        2.63      8.70 o
  -3   5   6       65.73       57.67      8.11 o
  -2   5   6        1.44        2.46      3.26 o
  -1   5   6      180.72      157.91      4.05 o
   0   5   6      489.68      450.97     14.75 o
   1   5   6       78.87       68.36      6.95 o
   2   5   6      132.60      128.26      6.25 o
   3   5   6       66.39       65.10      8.43 o
   4   5   6       22.90       20.47      8.33 o
  -8   6   6       45.17       27.03     14.19 o
  -7   6   6       76.57       54.23     15.32 o
  -6   6   6       94.58       61.36     13.19 o
  -5   6   6      158.46      132.49     15.57 o
  -4   6   6      355.11      343.88     18.61 o
  -3   6   6       71.18       73.21     10.95 o
  -2   6   6       49.24       45.65      3.05 o
  -1   6   6       76.12       69.08      3.66 o
   0   6   6       86.47       81.42      5.26 o
   1   6   6       57.25       50.92     14.36 o
   2   6   6        6.94        8.25      6.63 o
   3   6   6       44.22       42.11      9.03 o
  -8   7   6        3.54        3.20     16.56 o
  -7   7   6       11.96       -5.58     15.59 o
  -6   7   6      116.33       99.61     14.53 o
  -5   7   6        7.53       11.97      9.69 o
  -4   7   6      142.46      144.94     10.89 o
  -3   7   6      118.66      110.06     14.97 o
  -2   7   6      426.02      426.16     20.30 o
  -1   7   6      167.05      155.58      7.00 o
   0   7   6      153.33      177.35     10.88 o
   1   7   6        5.18        7.05      8.13 o
   2   7   6        5.16       14.80      8.83 o
  -6   8   6        1.93        2.77      9.16 o
  -5   8   6       31.80       32.66     10.72 o
  -4   8   6       57.55       51.06     10.64 o
  -3   8   6      100.89      127.31     15.45 o
  -2   8   6       45.95       40.28     13.69 o
  -1   8   6      358.03      385.80     22.26 o
   0   8   6       94.57      100.80     14.93 o
   0  -9   7        5.88       -1.02     13.38 o
   1  -9   7        1.69        3.91     14.15 o
   2  -9   7        2.44       -4.99      9.95 o
  -2  -8   7      152.03      151.39     16.41 o
  -1  -8   7      298.36      334.73     20.32 o
   0  -8   7        2.30       14.40     12.27 o
   1  -8   7       39.42       44.99     13.63 o
   2  -8   7       21.62       33.50      9.17 o
   3  -8   7        4.92       10.26     12.08 o
   4  -8   7       27.97       26.57     10.69 o
  -4  -7   7      280.40      269.55     22.64 o
  -3  -7   7      313.95      315.01     21.55 o
  -2  -7   7      271.06      284.72     19.67 o
  -1  -7   7      249.29      276.34     18.69 o
   0  -7   7      513.46      561.31     21.82 o
   1  -7   7      381.76      391.33     11.94 o
   2  -7   7      297.69      291.18     18.86 o
   3  -7   7        2.17       -2.09      9.71 o
   4  -7   7       16.73       24.76      9.99 o
   5  -7   7        0.49        6.02      9.93 o
  -5  -6   7      238.43      216.78     19.92 o
  -4  -6   7      120.65      135.96     18.44 o
  -3  -6   7      125.84      106.59     16.51 o
  -2  -6   7      328.22      343.30     19.36 o
  -1  -6   7       90.25       91.61      6.10 o
   0  -6   7      395.19      403.90      7.11 o
   1  -6   7      422.00      380.67     23.63 o
   2  -6   7      390.27      367.59      7.34 o
   3  -6   7       78.71       79.10     10.21 o
   4  -6   7       51.29       66.11      5.85 o
   5  -6   7       58.42       69.54      7.25 o
   6  -6   7        0.00       -3.19      6.78 o
  -6  -5   7      153.98      176.62     18.10 o
  -5  -5   7       66.32       62.19     15.62 o
  -4  -5   7       48.31       54.85     13.19 o
  -3  -5   7        6.41       -0.44     11.98 o
  -2  -5   7      158.62      172.44     14.28 o
  -1  -5   7      256.59      238.18      7.30 o
   0  -5   7      232.35      225.94      6.14 o
   1  -5   7      278.84      248.91      7.00 o
   2  -5   7       18.32       15.92      4.39 o
   3  -5   7      176.71      181.30      6.14 o
   4  -5   7      184.21      196.66      5.79 o
   5  -5   7       72.91       49.13      7.03 o
   6  -5   7       22.66       14.48      6.99 o
   7  -5   7       21.05        6.21      7.30 o
  -7  -4   7       59.26       52.39     17.25 o
  -6  -4   7       97.78      118.99     17.73 o
  -5  -4   7      140.36      136.74     16.10 o
  -4  -4   7        2.03        3.91      3.62 o
  -3  -4   7      761.44      707.42      7.66 o
  -2  -4   7      261.86      271.45     15.53 o
  -1  -4   7      440.57      401.45      8.67 o
   0  -4   7      278.09      260.20      7.72 o
   1  -4   7      312.10      314.69      5.77 o
   2  -4   7       12.82       12.67      4.26 o
   3  -4   7       34.44       34.97      3.89 o
   4  -4   7      215.08      190.06      7.10 o
   5  -4   7       21.83        8.16      4.06 o
   6  -4   7       31.17       13.32      7.05 o
   7  -4   7       37.59       40.83      7.63 o
  -7  -3   7        0.30       -3.03     12.00 o
  -6  -3   7       20.68       37.80     15.59 o
  -5  -3   7      218.80      214.59     15.97 o
  -4  -3   7      457.75      456.18     19.57 o
  -3  -3   7      834.62      785.33     10.09 o
  -2  -3   7     1072.43      985.73     20.37 o
  -1  -3   7      914.47      881.89     12.88 o
   0  -3   7      784.26      776.59      7.59 o
   1  -3   7        6.61        5.52      2.76 o
   2  -3   7      595.43      559.78      6.18 o
   3  -3   7      334.99      329.57      4.54 o
   4  -3   7      127.74       94.06      4.19 o
   5  -3   7        8.71       12.67      3.33 o
   6  -3   7       16.39       16.99      6.95 o
   7  -3   7       43.03       54.69      8.57 o
  -8  -2   7        0.59       10.29     16.39 o
  -7  -2   7       11.10        9.16     15.05 o
  -6  -2   7       30.71       28.68     13.55 o
  -5  -2   7        3.88        0.17     11.23 o
  -4  -2   7      260.81      222.03      9.65 o
  -3  -2   7      315.65      298.09      6.65 o
  -2  -2   7      395.23      363.87      7.62 o
  -1  -2   7      253.81      238.53      7.50 o
   0  -2   7     1146.56     1080.41     18.42 o
   1  -2   7      641.26      650.25      6.77 o
   2  -2   7      608.29      588.96     15.11 o
   3  -2   7      848.59      830.38     19.67 o
   4  -2   7      198.33      194.99      8.23 o
   5  -2   7      137.25      142.43      5.44 o
   6  -2   7       27.82       34.24      7.68 o
   7  -2   7        9.71       19.64     10.34 o
  -8  -1   7        0.44        4.12     15.26 o
  -7  -1   7        6.75        5.00     10.66 o
  -6  -1   7      199.91      194.00     15.64 o
  -5  -1   7      309.81      277.82      8.24 o
  -4  -1   7      328.35      311.82      7.07 o
  -3  -1   7      358.98      364.77      8.09 o
  -2  -1   7       30.00       54.35      4.75 o
  -1  -1   7      208.42      223.58      4.49 o
   0  -1   7       70.54       61.07      2.94 o
   1  -1   7     1071.99     1070.93     17.25 o
   2  -1   7     1213.97     1180.18     13.31 o
   3  -1   7     1041.59     1022.19     14.72 o
   4  -1   7      254.66      303.20     10.11 o
   5  -1   7      349.71      423.95     21.79 o
   6  -1   7      312.62      356.24     15.35 o
   7  -1   7       28.92       35.47     10.31 o
  -9   0   7      159.71      142.55     19.63 o
  -8   0   7       52.96       39.72     14.36 o
  -7   0   7       23.37       17.76      5.78 o
  -6   0   7       43.79       53.57      8.99 o
  -5   0   7       42.68       54.71      5.15 o
  -4   0   7      364.79      336.88      9.59 o
  -3   0   7        0.37        0.08      4.58 o
  -2   0   7      305.46      295.46      6.80 o
  -1   0   7      577.87      596.89      7.24 o
   0   0   7      402.21      378.83      7.15 o
   1   0   7      624.23      578.88      7.83 o
   2   0   7      531.28      530.05     10.58 o
   3   0   7      348.76      366.49      9.97 o
   4   0   7      551.14      562.23     15.61 o
   5   0   7      260.63      285.76     12.92 o
   6   0   7      264.45      265.61     13.86 o
  -9   1   7       77.67       77.12     16.16 o
  -8   1   7      181.68      196.77     10.42 o
  -7   1   7      629.86      657.50     24.42 o
  -6   1   7       18.89       33.82     10.14 o
  -5   1   7        8.36       20.65      5.67 o
  -4   1   7        0.52        0.49      4.90 o
  -3   1   7       76.55       68.58      5.36 o
  -2   1   7      180.44      185.89      5.28 o
  -1   1   7      379.81      370.02      4.40 o
   0   1   7      806.82      809.01      7.64 o
   1   1   7      520.45      551.68      8.84 o
   2   1   7      338.91      348.55     10.11 o
   3   1   7       30.21       37.03      6.30 o
   4   1   7      173.91      180.87     16.68 o
   5   1   7      177.91      190.80     12.01 o
   6   1   7       62.62       50.69     13.50 o
  -9   2   7       42.42       32.98      9.06 o
  -8   2   7       49.12       64.76      9.42 o
  -7   2   7      432.84      453.59     11.84 o
  -6   2   7      260.04      252.72     10.69 o
  -5   2   7      250.53      246.23      8.15 o
  -4   2   7      334.38      351.25      8.18 o
  -3   2   7       39.61       39.90      2.42 o
  -2   2   7        0.02        1.22      1.19 o
  -1   2   7        4.58        2.91      3.66 o
   0   2   7      133.82      142.12      4.50 o
   1   2   7       56.50       51.15      3.16 o
   2   2   7       76.37       77.70      3.41 o
   3   2   7      154.95      161.73      7.84 o
   4   2   7       69.10       54.91      4.47 o
   5   2   7       47.10       45.72     14.55 o
   6   2   7       37.04       54.81     16.49 o
  -9   3   7       27.08       23.56      9.26 o
  -8   3   7      221.55      212.09     16.93 o
  -7   3   7       28.73       15.11      7.83 o
  -6   3   7       46.30       33.51      3.88 o
  -5   3   7       97.35       81.66      3.73 o
  -4   3   7      989.56     1031.65     12.71 o
  -3   3   7      179.08      177.45      9.15 o
  -2   3   7      381.01      362.19      7.75 o
  -1   3   7        3.45        2.47      4.28 o
   0   3   7       55.50       50.29      3.72 o
   1   3   7        2.22        1.10      2.86 o
   2   3   7        0.91        1.56      2.83 o
   3   3   7      135.44      133.42      5.52 o
   4   3   7       61.70       40.07     14.80 o
   5   3   7       48.17       54.83     14.47 o
  -9   4   7       86.42       93.07     14.86 o
  -8   4   7      256.91      239.87     30.87 o
  -7   4   7      114.55      108.27     10.68 o
  -6   4   7       90.18       80.35      3.89 o
  -5   4   7       45.29       54.01      4.45 o
  -4   4   7        2.70        5.20      6.93 o
  -3   4   7      400.40      387.22     13.67 o
  -2   4   7       69.73       57.79      5.10 o
  -1   4   7      167.01      151.53      9.31 o
   0   4   7       72.37       68.13      4.02 o
   1   4   7       38.34       33.83      4.23 o
   2   4   7        4.41        1.19      3.95 o
   3   4   7       22.13       23.85      6.69 o
   4   4   7       21.82       33.43     15.89 o
  -8   5   7      188.34      186.06     12.60 o
  -7   5   7      181.90      214.80     11.88 o
  -6   5   7       95.99      135.71     14.59 o
  -5   5   7      601.69      649.68     23.81 o
  -4   5   7      116.80      141.42     14.53 o
  -3   5   7       36.68       35.11      7.21 o
  -2   5   7        1.69        3.49      4.10 o
  -1   5   7       11.95        9.42      5.12 o
   0   5   7       16.39       19.56      3.66 o
   1   5   7       53.85       39.74      6.10 o
   2   5   7       17.60       24.58      6.86 o
   3   5   7        2.53        1.29      7.04 o
  -8   6   7      122.85      155.28     17.35 o
  -7   6   7      215.09      292.90     21.16 o
  -6   6   7      263.17      331.84     20.67 o
  -5   6   7      185.39      203.98     27.29 o
  -4   6   7      560.33      555.50     22.77 o
  -3   6   7      147.85      111.09     14.53 o
  -2   6   7       75.60       77.73      7.36 o
  -1   6   7       10.38        5.50      5.61 o
   0   6   7       67.56       64.10      7.60 o
   1   6   7       29.26       27.17      6.18 o
   2   6   7        3.51        9.93      7.28 o
  -7   7   7       59.79       69.49     14.84 o
  -6   7   7      358.30      355.19     15.68 o
  -5   7   7      172.24      154.96     11.79 o
  -4   7   7      231.45      187.93     17.31 o
  -3   7   7       77.57       79.75     14.26 o
  -2   7   7       95.04      103.23     15.32 o
  -1   7   7      311.07      288.36     18.92 o
   0   7   7       22.75       15.22     12.35 o
   1   7   7        0.21        3.65      8.69 o
  -5   8   7      127.11       98.41     11.21 o
  -4   8   7       63.91       45.69     10.53 o
  -3   8   7       71.01       70.66     13.15 o
  -2   8   7       52.73       71.89     15.66 o
  -1   8   7      167.61      165.57     18.98 o
  -1  -8   8       28.18       35.98     14.70 o
   0  -8   8       27.34       30.81     13.34 o
   1  -8   8       20.88       23.15      8.55 o
   2  -8   8       45.85       39.79      9.95 o
   3  -8   8       99.81       75.96      9.69 o
  -3  -7   8       57.84       67.92     15.95 o
  -2  -7   8       40.47       37.59     13.63 o
  -1  -7   8        9.70        3.37     12.27 o
   0  -7   8       49.22       68.15     13.27 o
   1  -7   8        2.21        6.02      8.56 o
   2  -7   8        1.67        0.44      8.25 o
   3  -7   8       94.97       89.58      8.20 o
   4  -7   8       13.58        9.18     10.63 o
   5  -7   8       31.35       36.65     10.20 o
  -5  -6   8       86.68      109.67     19.65 o
  -4  -6   8      129.82      134.25     18.04 o
  -3  -6   8       95.97      103.00     15.20 o
  -2  -6   8      295.70      287.42     18.33 o
  -1  -6   8        7.57       11.87     11.04 o
   0  -6   8       43.71       56.16      4.57 o
   1  -6   8       34.26       42.54      5.81 o
   2  -6   8        8.14       20.48      6.42 o
   3  -6   8       13.86        9.69      4.75 o
   4  -6   8        9.05        5.45      9.18 o
   5  -6   8       11.19        8.70      8.64 o
  -6  -5   8      235.01      258.11     22.28 o
  -5  -5   8      341.54      339.30     22.47 o
  -4  -5   8      391.99      410.51     21.62 o
  -3  -5   8      483.59      512.94     21.62 o
  -2  -5   8       10.00       14.80     11.75 o
  -1  -5   8      174.48      179.88      6.39 o
   0  -5   8      113.94      134.62      5.73 o
   1  -5   8      135.92      157.96      4.64 o
   2  -5   8       40.87       32.27      8.62 o
   3  -5   8       43.79       37.73      4.64 o
   4  -5   8       12.03       13.28      9.07 o
   5  -5   8       15.27       12.62      6.85 o
   6  -5   8       37.09       23.46      7.49 o
  -6  -4   8      568.79      557.55     27.39 o
  -5  -4   8      273.20      284.12     18.38 o
  -4  -4   8      833.96      806.59     11.16 o
  -3  -4   8      528.45      517.07      7.74 o
  -2  -4   8       43.89       58.75      5.21 o
  -1  -4   8      175.80      176.92      6.04 o
   0  -4   8       84.72       98.47     12.42 o
   1  -4   8       26.28       22.23      3.86 o
   2  -4   8       28.17       28.48      5.79 o
   3  -4   8        1.15        1.23      2.86 o
   4  -4   8       14.76        9.14      3.34 o
   5  -4   8       59.91       54.13      7.51 o
   6  -4   8       25.70       23.13      7.79 o
  -7  -3   8      225.12      220.96     19.07 o
  -6  -3   8       47.07       41.47     14.32 o
  -5  -3   8      522.66      522.93     22.95 o
  -4  -3   8      256.48      259.10      8.68 o
  -3  -3   8       82.35       92.39      5.28 o
  -2  -3   8      484.19      499.68      8.95 o
  -1  -3   8      651.85      653.02      9.10 o
   0  -3   8      895.09      912.81     13.47 o
   1  -3   8       19.17       21.35      3.55 o
   2  -3   8      102.42       84.60      2.85 o
   3  -3   8       15.07       11.35      1.73 o
   4  -3   8       10.16       16.16      6.72 o
   5  -3   8       56.91       65.83      8.23 o
   6  -3   8        7.51        6.61      7.39 o
  -8  -2   8      150.92      145.33     19.11 o
  -7  -2   8      161.83      148.34     18.65 o
  -6  -2   8      227.24      202.86     16.33 o
  -5  -2   8      109.07       99.61     14.34 o
  -4  -2   8      141.58      135.15      7.90 o
  -3  -2   8      120.53      116.41      6.30 o
  -2  -2   8      533.70      521.03     15.20 o
  -1  -2   8      877.43      855.65     24.40 o
   0  -2   8      957.39      929.74      8.78 o
   1  -2   8      613.17      548.47      6.27 o
   2  -2   8      250.38      245.78      7.35 o
   3  -2   8      171.16      162.11      8.44 o
   4  -2   8        0.26        6.56      6.22 o
   5  -2   8       18.60       10.46      7.35 o
   6  -2   8        3.23        1.82      8.72 o
  -8  -1   8       77.27       66.12     14.26 o
  -7  -1   8      123.74       93.13     14.01 o
  -6  -1   8       18.22       21.85     12.54 o
  -5  -1   8      186.51      176.36      5.91 o
  -4  -1   8      230.48      242.12      8.21 o
  -3  -1   8      264.50      243.33      7.53 o
  -2  -1   8     1033.65     1115.38     24.30 o
  -1  -1   8     1188.86     1125.51     12.06 o
   0  -1   8        6.06        4.24      2.22 o
   1  -1   8      677.70      670.92     14.18 o
   2  -1   8      404.51      409.74     13.24 o
   3  -1   8      423.34      396.26     10.73 o
   4  -1   8       87.94       98.37      8.25 o
   5  -1   8       83.07       77.94     10.81 o
   6  -1   8       71.06       65.31     11.59 o
  -8   0   8        6.47        2.11     15.74 o
  -7   0   8        0.99       -0.80      5.36 o
  -6   0   8       12.99       20.25      5.62 o
  -5   0   8      126.28      116.74      6.67 o
  -4   0   8      169.54      172.58      6.43 o
  -3   0   8      757.79      722.07     11.25 o
  -2   0   8      593.09      589.37      8.08 o
  -1   0   8      293.19      289.74      6.49 o
   0   0   8      368.17      384.40      6.84 o
   1   0   8      100.74       98.51      5.44 o
   2   0   8      275.22      252.70      8.65 o
   3   0   8       46.01       53.93      6.85 o
   4   0   8      332.83      322.91     13.30 o
   5   0   8      130.01      137.17     11.58 o
   6   0   8       63.31       88.05     12.34 o
  -8   1   8       23.44       14.34      7.87 o
  -7   1   8      264.53      237.10     17.39 o
  -6   1   8       10.48       13.38     10.26 o
  -5   1   8       29.84       25.94      6.87 o
  -4   1   8      370.63      339.68      7.79 o
  -3   1   8      332.96      319.74      8.06 o
  -2   1   8      411.73      401.65      5.71 o
  -1   1   8       48.60       49.01      3.23 o
   0   1   8      442.54      448.02      7.53 o
   1   1   8      397.62      393.92      8.92 o
   2   1   8      502.47      467.94     10.27 o
   3   1   8       66.40       56.58      8.40 o
   4   1   8       93.88       98.28     11.10 o
   5   1   8      135.53      136.83     12.97 o
  -9   2   8        0.26        5.23     13.44 o
  -8   2   8       23.88       18.33      8.50 o
  -7   2   8        9.10        6.71      5.28 o
  -6   2   8        8.27        4.93      5.35 o
  -5   2   8       48.06       38.89      5.42 o
  -4   2   8        7.63        3.20      4.31 o
  -3   2   8      158.90      153.14      4.85 o
  -2   2   8      135.72      142.12      3.99 o
  -1   2   8      482.64      491.97      8.76 o
   0   2   8      367.63      354.37      6.80 o
   1   2   8      519.74      504.09     10.11 o
   2   2   8      173.81      182.00      7.00 o
   3   2   8      537.11      542.97     23.96 o
   4   2   8       99.07       91.36     15.40 o
   5   2   8       71.55       85.13     12.16 o
  -8   3   8       95.62       95.27     10.69 o
  -7   3   8       22.76       18.49      5.93 o
  -6   3   8       78.34       60.48      4.16 o
  -5   3   8       98.02       82.82      3.24 o
  -4   3   8        2.69        5.63      4.07 o
  -3   3   8        1.31        3.45      3.98 o
  -2   3   8       62.63       61.63      5.27 o
  -1   3   8      223.18      223.47      7.04 o
   0   3   8      308.25      316.24      7.66 o
   1   3   8      326.73      341.91      6.38 o
   2   3   8      152.63      150.88      4.87 o
   3   3   8      130.06      142.35     10.94 o
   4   3   8      153.98      157.15     12.44 o
  -8   4   8       66.85       67.08     10.47 o
  -7   4   8       14.43       10.66      8.35 o
  -6   4   8        8.09        2.16      7.45 o
  -5   4   8        0.12        2.13      3.66 o
  -4   4   8       61.54       70.03     13.15 o
  -3   4   8       82.39       80.45      8.45 o
  -2   4   8       99.72       84.24      7.32 o
  -1   4   8       46.95       51.94      5.47 o
   0   4   8       28.50       28.93      4.99 o
   1   4   8       25.15       14.50      5.07 o
   2   4   8      200.09      226.20      7.86 o
   3   4   8       46.29       47.42     13.22 o
  -8   5   8      115.78      119.86     11.74 o
  -7   5   8       69.19       54.87     10.49 o
  -6   5   8       27.53        4.85     12.71 o
  -5   5   8      170.84      150.63     10.58 o
  -4   5   8        7.44       10.68     10.24 o
  -3   5   8        2.86        6.13     10.29 o
  -2   5   8       89.31       88.97      7.11 o
  -1   5   8       32.75       30.23      5.48 o
   0   5   8       13.74       22.22      7.36 o
   1   5   8       24.26       26.15      5.64 o
   2   5   8       29.03       22.79      8.10 o
  -7   6   8      145.34      132.29     17.23 o
  -6   6   8      247.30      248.65     13.49 o
  -5   6   8       33.29       38.61      9.19 o
  -4   6   8      159.54      162.81     15.93 o
  -3   6   8       15.74       23.35     12.33 o
  -2   6   8       38.73       48.69     11.89 o
  -1   6   8       13.61       10.23      6.00 o
   0   6   8       18.97       15.16      7.01 o
   1   6   8       90.66       94.14      7.25 o
  -6   7   8      161.91      194.58     13.32 o
  -5   7   8      139.02      178.59     12.35 o
  -4   7   8       89.12      117.94     16.41 o
  -3   7   8       31.84       51.28     13.21 o
  -2   7   8       95.78       99.59     16.62 o
  -1   7   8       24.36       20.51     13.02 o
  -2  -7   9       18.73       26.61     13.09 o
  -1  -7   9      132.85      164.92     16.28 o
   0  -7   9        4.24        7.09     11.29 o
   1  -7   9       20.51       31.49      8.99 o
   2  -7   9       35.57       61.09      9.01 o
   3  -7   9      132.62      162.02      9.29 o
  -4  -6   9        7.02       -2.15     15.22 o
  -3  -6   9       96.01      100.24     16.64 o
  -2  -6   9       68.44       73.56     14.91 o
  -1  -6   9      104.21      109.69     14.03 o
   0  -6   9      116.90      144.95     13.15 o
   1  -6   9      126.39      129.77      9.43 o
   2  -6   9      262.36      247.97      9.63 o
   3  -6   9      132.30      112.40      7.77 o
   4  -6   9       46.97       31.42     10.81 o
  -5  -5   9       21.44       21.41     13.78 o
  -4  -5   9       72.70       85.58     16.28 o
  -3  -5   9        3.29       10.22     10.81 o
  -2  -5   9      133.75      133.56     13.67 o
  -1  -5   9        0.01        1.57      3.93 o
   0  -5   9       65.64       62.09      5.01 o
   1  -5   9      127.50      107.72      4.91 o
   2  -5   9      415.32      366.90     14.08 o
   3  -5   9       97.48       80.93     11.63 o
   4  -5   9      112.77      116.90     12.23 o
   5  -5   9       59.89       72.32      8.15 o
  -6  -4   9       95.64      101.28     16.79 o
  -5  -4   9      377.42      384.19     21.39 o
  -4  -4   9      132.48      146.31     15.11 o
  -3  -4   9      447.98      434.61     10.17 o
  -2  -4   9      296.86      266.15      9.54 o
  -1  -4   9      107.17      116.21      7.88 o
   0  -4   9        6.81       10.32      5.12 o
   1  -4   9      138.81       98.45      6.28 o
   2  -4   9       10.35        9.84      2.89 o
   3  -4   9       17.16       13.33      3.41 o
   4  -4   9       41.96       51.46      9.71 o
   5  -4   9      130.68      117.37      9.07 o
  -7  -3   9       38.22       46.55     16.28 o
  -6  -3   9      128.74      123.94     18.21 o
  -5  -3   9      194.05      220.73      9.24 o
  -4  -3   9      541.61      510.87     11.64 o
  -3  -3   9      221.48      231.80      5.26 o
  -2  -3   9      546.20      510.52      8.24 o
  -1  -3   9      366.73      367.42      8.00 o
   0  -3   9      302.45      318.62      6.53 o
   1  -3   9       16.37       13.80      3.11 o
   2  -3   9       40.49       45.20      6.45 o
   3  -3   9        4.52       -2.94      7.93 o
   4  -3   9       33.95       38.39      7.15 o
   5  -3   9      118.60       99.64      9.12 o
  -7  -2   9      459.59      485.47     25.11 o
  -6  -2   9      120.83      148.80     17.16 o
  -5  -2   9      324.05      340.40     11.37 o
  -4  -2   9      357.02      332.38     14.42 o
  -3  -2   9       63.91       65.68      7.52 o
  -2  -2   9      128.39      132.82      7.25 o
  -1  -2   9       35.85       45.00      4.37 o
   0  -2   9       10.43        9.97      3.04 o
   1  -2   9      365.51      365.07     10.20 o
   2  -2   9      109.21       96.00      9.99 o
   3  -2   9       30.43       19.43      9.24 o
   4  -2   9       68.74       57.15      7.58 o
   5  -2   9       27.99       24.07      7.62 o
  -8  -1   9      329.71      310.48     22.10 o
  -7  -1   9       95.76       97.37     16.05 o
  -6  -1   9      554.20      526.57     22.95 o
  -5  -1   9      636.91      647.98     11.44 o
  -4  -1   9      131.12      144.47      7.11 o
  -3  -1   9       86.27       81.55      8.66 o
  -2  -1   9       40.46       43.28      5.97 o
  -1  -1   9       99.78       98.45      4.60 o
   0  -1   9       22.10       19.75      2.21 o
   1  -1   9       29.00       32.53      6.05 o
   2  -1   9       68.69       73.96     10.53 o
   3  -1   9        1.10       -0.19      6.57 o
   4  -1   9        5.83        7.65      7.34 o
   5  -1   9        0.09        2.15     10.40 o
  -8   0   9      144.38      134.96     18.17 o
  -7   0   9      161.12      168.58     18.00 o
  -6   0   9      537.16      492.42     31.86 o
  -5   0   9      348.56      324.06     17.16 o
  -4   0   9      277.72      271.94      8.78 o
  -3   0   9      258.54      246.83     11.99 o
  -2   0   9      171.41      176.70      6.34 o
  -1   0   9      176.59      182.21      4.29 o
   0   0   9      255.17      254.12     12.29 o
   1   0   9       95.91       81.87      6.51 o
   2   0   9       11.68       13.80      7.25 o
   3   0   9      153.07      132.17      8.48 o
   4   0   9        0.03        1.61      8.58 o
   5   0   9        1.30        0.76     10.77 o
  -8   1   9        6.91       -2.63     13.55 o
  -7   1   9       68.50       58.61      7.70 o
  -6   1   9      135.46      120.03     16.34 o
  -5   1   9      259.90      221.27      8.18 o
  -4   1   9       56.23       50.95      5.35 o
  -3   1   9      447.84      439.47      7.57 o
  -2   1   9     1207.67     1212.34     14.49 o
  -1   1   9       99.72       93.13      4.16 o
   0   1   9      375.11      373.98      9.11 o
   1   1   9      149.42      149.33      7.15 o
   2   1   9       26.61       33.13      8.11 o
   3   1   9        0.31        3.30      8.92 o
   4   1   9        5.14        3.81      9.93 o
  -8   2   9       22.47       19.12      8.95 o
  -7   2   9       81.41       72.00      9.74 o
  -6   2   9       76.47       71.76      6.51 o
  -5   2   9        4.78        7.21      4.77 o
  -4   2   9       96.86       94.06      4.33 o
  -3   2   9      370.00      343.04      9.95 o
  -2   2   9      315.57      279.43      4.72 o
  -1   2   9      510.25      527.81     11.77 o
   0   2   9      299.32      271.30      5.69 o
   1   2   9      201.97      207.36     10.59 o
   2   2   9        2.06        3.39      5.93 o
   3   2   9      122.99      130.63     11.25 o
   4   2   9       62.44       67.38     10.69 o
  -8   3   9        4.08        8.46      8.37 o
  -7   3   9      107.67      106.50     10.16 o
  -6   3   9      104.94      117.70      7.11 o
  -5   3   9       51.15       53.08      5.79 o
  -4   3   9      221.03      256.35      7.16 o
  -3   3   9      448.48      461.32     13.10 o
  -2   3   9       28.36       34.07      5.33 o
  -1   3   9      183.99      188.32      7.10 o
   0   3   9      170.07      174.05      7.18 o
   1   3   9      305.33      309.27     13.03 o
   2   3   9      123.37      135.52     10.84 o
   3   3   9       98.04       94.17     11.16 o
  -8   4   9        0.86       -2.52      9.74 o
  -7   4   9        7.57        7.57      8.72 o
  -6   4   9       31.84       26.08      8.55 o
  -5   4   9       65.23       59.85     12.75 o
  -4   4   9      400.77      402.75     20.65 o
  -3   4   9      154.34      168.53     10.02 o
  -2   4   9      293.82      317.10     12.19 o
  -1   4   9      128.10      140.46      8.88 o
   0   4   9      216.59      224.00     11.22 o
   1   4   9       12.72       16.59      8.40 o
   2   4   9      262.86      282.39     13.12 o
  -7   5   9        0.19       -4.22     12.04 o
  -6   5   9        0.33       -0.08      8.71 o
  -5   5   9       55.26       28.28     13.65 o
  -4   5   9       51.77       58.45     13.84 o
  -3   5   9       67.45       45.84     14.38 o
  -2   5   9      124.97      120.54      8.16 o
  -1   5   9      221.83      225.97     10.26 o
   0   5   9      223.09      220.67     10.98 o
   1   5   9       92.75       84.90      9.85 o
  -6   6   9       22.83       17.81      8.73 o
  -5   6   9        4.40        3.15      8.59 o
  -4   6   9        0.86       15.74     13.88 o
  -3   6   9       23.21       30.73     14.36 o
  -2   6   9       23.23       32.21     11.37 o
  -1   6   9       81.46       55.10     16.51 o
   0   6   9        4.54        7.23     12.92 o
   0  -7  10       64.63       67.20     10.12 o
   1  -7  10       66.92       87.27     19.71 o
  -3  -6  10      100.36      122.40     16.54 o
  -2  -6  10      173.43      224.68     17.23 o
  -1  -6  10       92.20      122.44     14.53 o
   0  -6  10      109.94      139.35     10.76 o
   1  -6  10      111.05      127.84     13.13 o
   2  -6  10       85.33      134.40     12.35 o
   3  -6  10       76.83      133.46     13.13 o
  -4  -5  10        5.11        0.86     12.92 o
  -3  -5  10       47.30       70.01     13.53 o
  -2  -5  10      303.61      309.91     17.75 o
  -1  -5  10      180.74      213.73     14.59 o
   0  -5  10      184.88      228.05     11.09 o
   1  -5  10      260.20      274.88     20.15 o
   2  -5  10      259.67      297.06     14.40 o
   3  -5  10       51.93       67.40     10.34 o
   4  -5  10      213.73      226.23     14.82 o
  -5  -4  10        0.78       -0.50     14.24 o
  -4  -4  10        2.18       -1.05     12.69 o
  -3  -4  10       41.81       53.54     12.52 o
  -2  -4  10       30.53       35.06     10.72 o
  -1  -4  10       72.62       93.27      6.82 o
   0  -4  10      178.82      189.95     10.41 o
   1  -4  10      450.41      483.20     11.08 o
   2  -4  10      271.58      290.74     14.52 o
   3  -4  10      247.20      248.91     13.72 o
   4  -4  10      153.15      127.76     12.18 o
  -6  -3  10       64.95       54.71     16.37 o
  -5  -3  10        8.54        5.62     13.02 o
  -4  -3  10        2.18        3.33      5.88 o
  -3  -3  10      125.97      112.94      9.47 o
  -2  -3  10       18.53       15.32      4.33 o
  -1  -3  10        7.71        6.59      4.81 o
   0  -3  10       10.44       19.28      4.72 o
   1  -3  10       84.65       83.09      5.05 o
   2  -3  10       49.98       52.02      9.51 o
   3  -3  10      195.04      182.14     12.52 o
   4  -3  10      122.34      131.78     11.45 o
  -6  -2  10      112.56      111.57      9.45 o
  -5  -2  10        0.48        6.46      7.17 o
  -4  -2  10       20.49       18.13      3.33 o
  -3  -2  10       14.69        6.01      5.14 o
  -2  -2  10       40.90       40.14      8.82 o
  -1  -2  10        4.77        6.70      4.33 o
   0  -2  10       95.43       86.76      5.20 o
   1  -2  10        1.47       -0.33      7.53 o
   2  -2  10        0.73        5.76      7.98 o
   3  -2  10        2.30       12.24      9.47 o
   4  -2  10       32.67       33.57     10.25 o
  -7  -1  10       50.63       57.72     16.05 o
  -6  -1  10      233.16      236.39     11.61 o
  -5  -1  10      100.07      100.25      5.40 o
  -4  -1  10       45.90       47.81      7.46 o
  -3  -1  10      118.97      110.03      6.48 o
  -2  -1  10       27.02       23.64      4.95 o
  -1  -1  10        0.27        1.39      3.56 o
   0  -1  10      213.08      210.07      8.22 o
   1  -1  10       27.85       20.50      6.12 o
   2  -1  10       30.90       26.87      8.23 o
   3  -1  10       34.21       30.17      9.26 o
   4  -1  10       14.09       19.57      7.37 o
  -7   0  10      251.12      259.51     19.88 o
  -6   0  10      251.65      277.55     12.62 o
  -5   0  10      331.92      327.88     12.60 o
  -4   0  10      222.45      206.87      8.20 o
  -3   0  10      439.38      448.27      8.04 o
  -2   0  10       97.69       99.54      5.51 o
  -1   0  10      386.56      353.83     11.50 o
   0   0  10        4.11        2.26      5.24 o
   1   0  10       22.50       19.45      5.83 o
   2   0  10       25.13       28.47      7.48 o
   3   0  10      153.61      153.09     18.31 o
   4   0  10       66.37       70.85     11.06 o
  -7   1  10      188.35      201.00     19.17 o
  -6   1  10      299.92      293.91      9.66 o
  -5   1  10      203.37      218.37      8.60 o
  -4   1  10      398.58      381.26     10.09 o
  -3   1  10      401.57      401.42      8.56 o
  -2   1  10       44.04       39.26      4.34 o
  -1   1  10       15.18       15.08      3.41 o
   0   1  10       23.47       23.65      5.11 o
   1   1  10       15.62       19.35      9.00 o
   2   1  10       10.66       11.66     11.54 o
   3   1  10       15.98       11.06     14.05 o
  -7   2  10      279.77      285.18     12.32 o
  -6   2  10      109.97      103.43      7.96 o
  -5   2  10      109.96       90.38      9.17 o
  -4   2  10      377.51      359.04      7.58 o
  -3   2  10       42.63       29.63      3.27 o
  -2   2  10        1.85        3.08      5.95 o
  -1   2  10      280.19      257.77     11.63 o
   0   2  10      238.62      218.14     11.16 o
   1   2  10      158.17      143.29     10.60 o
   2   2  10       18.14       14.84      9.78 o
   3   2  10        0.06        3.93     14.11 o
  -7   3  10      136.95      157.99     20.41 o
  -6   3  10      216.06      181.98      9.09 o
  -5   3  10      116.47       99.52      9.76 o
  -4   3  10       94.67       82.48      7.59 o
  -3   3  10       70.72       66.10      8.41 o
  -2   3  10       28.93       29.45      8.20 o
  -1   3  10      114.87      111.45      9.81 o
   0   3  10      123.67      114.75     10.20 o
   1   3  10        8.03        2.31      8.25 o
   2   3  10       46.21       57.84     18.18 o
  -7   4  10       67.67       59.99     11.21 o
  -6   4  10       36.24       34.91      7.45 o
  -5   4  10      185.75      173.68     16.72 o
  -4   4  10       60.55       58.85     14.09 o
  -3   4  10       40.32       47.10     13.57 o
  -2   4  10      189.23      192.68     10.31 o
  -1   4  10      161.47      156.31     10.12 o
   0   4  10       34.24       28.49      8.88 o
   1   4  10       11.88       14.80     10.12 o
  -6   5  10       21.90       12.90      9.68 o
  -5   5  10       54.70       60.12     14.65 o
  -4   5  10      120.35      122.52     16.28 o
  -3   5  10       73.99       77.56     14.65 o
  -2   5  10      165.91      208.52     19.61 o
  -1   5  10       60.18       65.14     15.76 o
   0   5  10       42.15       51.13      9.02 o
  -3   6  10      133.31      165.54     17.41 o
  -3  -5  11      125.30      146.17     15.97 o
  -2  -5  11      139.04      173.61     14.88 o
  -1  -5  11      136.48      151.70     18.65 o
   0  -5  11       89.53      100.74      9.50 o
   1  -5  11      112.82      105.00     15.55 o
   2  -5  11       98.19      113.11     14.45 o
  -4  -4  11       50.09       56.42     13.59 o
  -3  -4  11      112.60      120.98     14.42 o
  -2  -4  11       19.11       28.51     11.04 o
  -1  -4  11      102.40      116.79      9.27 o
   0  -4  11      145.84      170.69     17.20 o
   1  -4  11       97.62      126.04     12.88 o
   2  -4  11       81.16      116.07     20.76 o
   3  -4  11       79.84       94.90     12.76 o
  -5  -3  11       64.83       82.99     14.63 o
  -4  -3  11      193.09      225.77     16.87 o
  -3  -3  11      146.80      140.79      8.24 o
  -2  -3  11      223.34      221.12      9.25 o
  -1  -3  11      122.73      120.45     14.95 o
   0  -3  11      257.65      270.03     13.62 o
   1  -3  11      172.59      192.59     12.94 o
   2  -3  11       48.56       66.94     11.01 o
   3  -3  11      146.41      167.78     13.17 o
  -6  -2  11        0.06        7.38     12.90 o
  -5  -2  11      113.85      107.07      8.97 o
  -4  -2  11      190.56      186.70     10.81 o
  -3  -2  11      195.65      204.03      9.51 o
  -2  -2  11      300.32      307.40     11.22 o
  -1  -2  11      355.88      339.77      8.10 o
   0  -2  11      374.49      395.14     11.08 o
   1  -2  11      165.83      167.90     11.07 o
   2  -2  11      180.18      207.78     22.81 o
   3  -2  11      102.27      115.76     11.75 o
  -6  -1  11        2.94        0.43      8.21 o
  -5  -1  11        8.55       13.61      7.54 o
  -4  -1  11      101.23       93.14      8.53 o
  -3  -1  11       78.87       89.57      6.29 o
  -2  -1  11       65.69       73.86      8.97 o
  -1  -1  11      287.90      308.19      9.11 o
   0  -1  11       78.52       88.26      7.31 o
   1  -1  11      112.09      109.37      9.53 o
   2  -1  11      180.56      195.78     11.76 o
   3  -1  11      154.13      139.27     11.39 o
  -6   0  11       16.73       25.10      8.65 o
  -5   0  11        1.17        3.01      5.43 o
  -4   0  11        5.61        2.62      7.14 o
  -3   0  11       28.66       22.26      4.97 o
  -2   0  11       15.70       23.67      6.27 o
  -1   0  11       18.12       19.70      6.23 o
   0   0  11       23.76       22.82      5.75 o
   1   0  11       54.86       64.60      8.80 o
   2   0  11       85.96       85.15      9.29 o
   3   0  11      102.57       94.01     16.68 o
  -6   1  11        0.31       -1.61      6.16 o
  -5   1  11       18.65       20.72      7.85 o
  -4   1  11       96.82       85.57      5.50 o
  -3   1  11       13.40       12.31      3.99 o
  -2   1  11       66.00       59.33      5.63 o
  -1   1  11        0.13       -1.78      4.51 o
   0   1  11        5.88       15.48      5.15 o
   1   1  11       37.96       40.70      9.69 o
   2   1  11      107.08       96.39     16.35 o
  -6   2  11       43.08       45.06      7.21 o
  -5   2  11       17.23       22.33      8.43 o
  -4   2  11       60.78       70.48      8.41 o
  -3   2  11      108.93      122.02     15.59 o
  -2   2  11       30.54       21.03     11.83 o
  -1   2  11        2.52        1.93      7.94 o
   0   2  11        1.89        0.14      8.66 o
   1   2  11       13.62       12.66      8.86 o
  -6   3  11       92.46       96.95      8.03 o
  -5   3  11       92.92      106.86      9.57 o
  -4   3  11       96.74      102.56     15.36 o
  -3   3  11       11.05       14.32     12.35 o
  -2   3  11        0.29        4.72     10.68 o
  -1   3  11        2.89        1.10      8.56 o
   0   3  11       11.12       11.54      8.51 o
   1   3  11       15.20       11.77      8.84 o
  -5   4  11      207.38      230.64     19.34 o
  -4   4  11       91.18       74.59     15.82 o
  -3   4  11        3.47        5.35     13.88 o
  -2   4  11       11.52       11.54     14.34 o
  -1   4  11        0.26       -0.12      8.46 o
  -2  -4  12       87.64       94.59     10.00 o
  -1  -4  12       36.61       53.29     15.18 o
   0  -4  12       95.26      108.70     16.58 o
  -3  -3  12      143.07      179.51     14.40 o
  -2  -3  12      136.94      145.73     15.14 o
  -1  -3  12       39.11       41.04     12.86 o
   0  -3  12       53.80       50.30     13.59 o
   1  -3  12       63.18       65.14     11.28 o
  -4  -2  12      186.23      172.59     15.14 o
  -3  -2  12       91.34      114.21      7.08 o
  -2  -2  12      111.48      131.82     12.31 o
  -1  -2  12      273.02      276.23     11.64 o
   0  -2  12       89.88      100.63     10.28 o
   1  -2  12       69.45       88.53     10.22 o
  -5  -1  12      108.30      126.24     10.23 o
  -4  -1  12       75.55       82.93      8.88 o
  -3  -1  12      186.52      189.13      7.79 o
  -2  -1  12      160.76      147.19      9.69 o
  -1  -1  12      276.79      281.41     11.45 o
   0  -1  12      260.52      267.35     12.55 o
   1  -1  12      120.30      127.14     21.26 o
  -5   0  12       32.50       37.84      8.95 o
  -4   0  12       41.88       54.79      8.54 o
  -3   0  12      120.13      120.61      7.43 o
  -2   0  12      197.62      208.07      9.71 o
  -1   0  12      254.52      263.58     17.26 o
   0   0  12      120.43      126.82      8.15 o
   1   0  12      116.74      117.55      9.60 o
  -5   1  12       50.54       42.22     12.55 o
  -4   1  12       86.33       80.55      8.94 o
  -3   1  12       10.22       15.28     13.50 o
  -2   1  12      265.37      272.12     19.50 o
  -1   1  12       28.10       34.09      9.13 o
   0   1  12       22.68       28.87      9.73 o
  -4   2  12        0.14       -2.80     12.69 o
  -3   2  12      168.58      187.77     18.42 o
  -2   2  12       41.62       51.47     14.15 o
  -1   2  12        9.08       16.18      8.89 o
  -3   3  12       34.06       36.06     14.88 o
 
